# Supplementary material for: Bis(trimethyl­ammonium) naphthalene-1,5-disulfonate
Source: Acta Crystallogr Sect E Struct Rep Online. 2011 Dec 10;68(Pt 1):o90. doi: 10.1107/S1600536811052718 (PMC3254441; doi:10.1107/S1600536811052718)
Supplement: Supplementary file 1 [file e-68-00o90-sup1.cif]

##############################################################################
#                                                                            #
# This CIF contains the data in a paper accepted for publication in          #
# Acta Crystallographica Section E. It conforms to the requirements of       #
# Notes for Authors for Acta Crystallographica Section E, and has been       #
# peer reviewed under the auspices of the IUCr Commission on Journals.       #
#                                                                            #
# Full details of the Crystallographic Information File format               #
# are given in the paper "The Crystallographic Information File (CIF):       #
# a New Standard Archive File for Crystallography" by S. R. Hall, F. H.      #
# Allen and I. D. Brown [Acta Cryst. (1991), A47, 655-685].                  #
#                                                                            #
# The current version of the core CIF dictionary is obtainable from          #
# ftp://ftp.iucr.org/pub/cif_core.dic.                                       #
#                                                                            #
# Software is freely available for graphical display of the structure(s)     #
# in this CIF. For information consult the CIF software page                 #
# http://www.iucr.org/resources/cif/software.                                #
#                                                                            #
# This file may be used for bona fide research purposes within the           #
# scientific community so long as proper attribution is given to the journal # 
# article from which it was obtained.                                        #
#                                                                            #
##############################################################################
data_I
_audit_creation_method     SHELXL97
_chemical_name_systematic
;
Bis(trimethylammonium) naphthalene-1,5-disulfonate
;
_chemical_name_common     ?
_chemical_formula_moiety     '2(C3 H10 N +), C10 H6 O6 S2 2-'
_chemical_formula_sum     'C16 H26 N2 O6 S2'
_chemical_formula_iupac     '2C3 H10 N +, C10 H6 O6 S2 2-'
_chemical_formula_weight     406.51
_chemical_melting_point     ?
_symmetry_cell_setting     monoclinic
_symmetry_space_group_name_H-M     'P 21/c'
_symmetry_space_group_name_Hall     '-P 2ybc'
loop_
    _symmetry_equiv_pos_as_xyz
    'x, y, z'
    '-x, y+1/2, -z+1/2'
    '-x, -y, -z'
    'x, -y-1/2, z-1/2'
_cell_length_a     8.3428(17)
_cell_length_b     10.502(2)
_cell_length_c     11.742(2)
_cell_angle_alpha     90.00
_cell_angle_beta     105.81(3)
_cell_angle_gamma     90.00
_cell_volume     989.8(3)
_cell_formula_units_Z     2
_cell_measurement_reflns_used     3450
_cell_measurement_theta_min     6.21
_cell_measurement_theta_max     55.28
_cell_measurement_temperature     293(2)
_exptl_crystal_description     block
_exptl_crystal_colour     colourless
_exptl_crystal_size_max     0.3
_exptl_crystal_size_mid     0.3
_exptl_crystal_size_min     0.2
_exptl_crystal_density_diffrn     1.364
_exptl_crystal_density_meas     ?
_exptl_crystal_density_method     'not measured'
_exptl_crystal_F_000     432
_exptl_absorpt_coefficient_mu     0.303
_exptl_absorpt_correction_type     multi-scan
_exptl_absorpt_process_details     '(CrystalClear; Rigaku, 2005)'
_exptl_absorpt_correction_T_min     0.4887
_exptl_absorpt_correction_T_max     1.0000
_exptl_special_details     ?
_diffrn_ambient_temperature     293(2)
_diffrn_radiation_type     MoK\a
_diffrn_radiation_wavelength     0.71073
_diffrn_radiation_source     'fine-focus sealed tube'
_diffrn_radiation_monochromator     graphite
_diffrn_measurement_device_type     'Rigaku Mercury CCD'
_diffrn_measurement_method     '\w scans'
_diffrn_detector_area_resol_mean     ?
_diffrn_reflns_number     10031
_diffrn_reflns_av_R_equivalents     0.0362
_diffrn_reflns_av_sigmaI/netI     0.0265
_diffrn_reflns_theta_min     3.19
_diffrn_reflns_theta_max     27.48
_diffrn_reflns_theta_full     27.48
_diffrn_measured_fraction_theta_max     0.999
_diffrn_measured_fraction_theta_full     0.999
_diffrn_reflns_limit_h_min     -10
_diffrn_reflns_limit_h_max     10
_diffrn_reflns_limit_k_min     -13
_diffrn_reflns_limit_k_max     13
_diffrn_reflns_limit_l_min     -15
_diffrn_reflns_limit_l_max     15
_diffrn_standards_number     ?
_diffrn_standards_interval_count     ?
_diffrn_standards_interval_time     ?
_diffrn_standards_decay_%     ?
_refine_special_details     ?
_reflns_number_total     2265
_reflns_number_gt     2016
_reflns_threshold_expression     I>2\s(I)
_refine_ls_structure_factor_coef     Fsqd
_refine_ls_matrix_type     full
_refine_ls_R_factor_all     0.0464
_refine_ls_R_factor_gt     0.0407
_refine_ls_wR_factor_gt     0.1054
_refine_ls_wR_factor_ref     0.1088
_refine_ls_goodness_of_fit_ref     1.100
_refine_ls_restrained_S_all     1.100
_refine_ls_number_reflns     2265
_refine_ls_number_parameters     119
_refine_ls_number_restraints     0
_refine_ls_number_constraints     0
_refine_ls_hydrogen_treatment     constr
_refine_ls_weighting_scheme     calc
_refine_ls_weighting_details
         'calc w=1/[\s^2^(Fo^2^)+(0.0505P)^2^+0.3652P] where P=(Fo^2^+2Fc^2^)/3'
_atom_sites_solution_hydrogens     geom
_atom_sites_solution_primary     direct
_atom_sites_solution_secondary     difmap
_refine_ls_shift/su_max     0.000
_refine_ls_shift/su_mean     0.000
_refine_diff_density_max     0.280
_refine_diff_density_min     -0.356
_refine_ls_extinction_method     'SHELXL97 (Sheldrick, 2008)'
_refine_ls_extinction_coef     0.055(4)
_refine_ls_extinction_expression
                                  'Fc^*^=kFc[1+0.001xFc^2^\l^3^/sin(2\q)]^-1/4^'
loop_
    _atom_type_symbol
    _atom_type_description
    _atom_type_scat_dispersion_real
    _atom_type_scat_dispersion_imag
    _atom_type_scat_source
    'C' 'C' 0.0033 0.0016
                         'International Tables Vol C Tables 4.2.6.8 and 6.1.1.4'
    'H' 'H' 0.0000 0.0000
                         'International Tables Vol C Tables 4.2.6.8 and 6.1.1.4'
    'N' 'N' 0.0061 0.0033
                         'International Tables Vol C Tables 4.2.6.8 and 6.1.1.4'
    'O' 'O' 0.0106 0.0060
                         'International Tables Vol C Tables 4.2.6.8 and 6.1.1.4'
    'S' 'S' 0.1246 0.1234
                         'International Tables Vol C Tables 4.2.6.8 and 6.1.1.4'
_computing_data_collection     'CrystalClear (Rigaku, 2005)'
_computing_cell_refinement     'CrystalClear (Rigaku, 2005)'
_computing_data_reduction     'CrystalClear (Rigaku, 2005)'
_computing_structure_solution     'SHELXS97 (Sheldrick, 2008)'
_computing_structure_refinement     'SHELXL97 (Sheldrick, 2008)'
_computing_molecular_graphics     'SHELXTL (Sheldrick, 2008)'
_computing_publication_material     'SHELXL97 (Sheldrick, 2008)'
loop_
    _atom_site_type_symbol
    _atom_site_label
    _atom_site_fract_x
    _atom_site_fract_y
    _atom_site_fract_z
    _atom_site_U_iso_or_equiv
    _atom_site_adp_type
    _atom_site_calc_flag
    _atom_site_refinement_flags
    _atom_site_occupancy
    _atom_site_symmetry_multiplicity
    _atom_site_disorder_assembly
    _atom_site_disorder_group
    C C1 0.7732(3) 0.1761(3) 0.4624(2) 0.0783(8) Uani d . 1 1 . .
    H H1B 0.7949 0.2389 0.4090 0.117 Uiso calc R 1 1 . .
    H H1C 0.6593 0.1826 0.4647 0.117 Uiso calc R 1 1 . .
    H H1D 0.7929 0.0927 0.4357 0.117 Uiso calc R 1 1 . .
    C C2 0.8549(4) 0.1033(3) 0.6651(3) 0.0926(10) Uani d . 1 1 . .
    H H2B 0.9280 0.1194 0.7423 0.139 Uiso calc R 1 1 . .
    H H2C 0.8760 0.0197 0.6395 0.139 Uiso calc R 1 1 . .
    H H2D 0.7413 0.1087 0.6683 0.139 Uiso calc R 1 1 . .
    C C3 0.8748(4) 0.3266(3) 0.6265(3) 0.0824(9) Uani d . 1 1 . .
    H H3B 0.9491 0.3339 0.7046 0.124 Uiso calc R 1 1 . .
    H H3C 0.7629 0.3436 0.6293 0.124 Uiso calc R 1 1 . .
    H H3D 0.9061 0.3868 0.5749 0.124 Uiso calc R 1 1 . .
    C C4 0.4055(2) 0.39604(16) 0.66437(14) 0.0336(4) Uani d . 1 1 . .
    H H4A 0.3567 0.3452 0.7105 0.040 Uiso calc R 1 1 . .
    C C5 0.37869(18) 0.37009(14) 0.54673(13) 0.0279(3) Uani d . 1 1 . .
    C C6 0.44909(18) 0.44781(14) 0.47321(13) 0.0258(3) Uani d . 1 1 . .
    C C7 0.4218(2) 0.42584(15) 0.35041(14) 0.0315(4) Uani d . 1 1 . .
    H H7A 0.3535 0.3589 0.3146 0.038 Uiso calc R 1 1 . .
    C C8 0.4940(2) 0.50113(16) 0.28418(14) 0.0353(4) Uani d . 1 1 . .
    H H8A 0.4764 0.4842 0.2040 0.042 Uiso calc R 1 1 . .
    N N1 0.88425(18) 0.19790(16) 0.58184(15) 0.0444(4) Uani d . 1 1 . .
    H H1E 0.9904 0.1864 0.5772 0.053 Uiso calc R 1 1 . .
    O O1 0.3624(2) 0.15499(14) 0.43979(16) 0.0635(5) Uani d . 1 1 . .
    O O2 0.21016(15) 0.17580(12) 0.58538(12) 0.0406(3) Uani d . 1 1 . .
    O O3 0.11286(19) 0.28226(17) 0.39993(14) 0.0646(5) Uani d . 1 1 . .
    S S1 0.25686(5) 0.23499(4) 0.48711(4) 0.03500(17) Uani d . 1 1 . .
loop_
    _atom_site_aniso_label
    _atom_site_aniso_U_11
    _atom_site_aniso_U_22
    _atom_site_aniso_U_33
    _atom_site_aniso_U_12
    _atom_site_aniso_U_13
    _atom_site_aniso_U_23
    C1 0.0441(12) 0.127(3) 0.0569(15) -0.0063(14) 0.0017(11) -0.0125(16)
    C2 0.112(2) 0.086(2) 0.0729(18) -0.0519(19) 0.0134(17) 0.0023(15)
    C3 0.0762(18) 0.0563(15) 0.104(2) 0.0190(13) 0.0066(16) -0.0161(14)
    C4 0.0363(8) 0.0363(8) 0.0301(8) -0.0014(7) 0.0123(7) 0.0050(6)
    C5 0.0247(7) 0.0274(7) 0.0310(8) 0.0002(6) 0.0068(6) 0.0011(6)
    C6 0.0256(7) 0.0249(7) 0.0265(7) 0.0029(6) 0.0064(6) 0.0005(6)
    C7 0.0347(8) 0.0298(8) 0.0285(8) -0.0014(6) 0.0061(6) -0.0041(6)
    C8 0.0423(9) 0.0385(9) 0.0254(7) -0.0014(7) 0.0100(7) -0.0011(6)
    N1 0.0267(7) 0.0521(10) 0.0534(10) -0.0035(6) 0.0092(7) -0.0075(8)
    O1 0.0751(11) 0.0409(8) 0.0925(12) -0.0193(7) 0.0537(10) -0.0242(8)
    O2 0.0332(6) 0.0420(7) 0.0471(7) -0.0069(5) 0.0118(5) 0.0085(5)
    O3 0.0455(8) 0.0811(11) 0.0533(9) -0.0226(8) -0.0101(7) 0.0189(8)
    S1 0.0322(2) 0.0350(3) 0.0379(3) -0.00957(16) 0.00984(17) -0.00121(16)
_geom_special_details     ?
loop_
    _geom_bond_atom_site_label_1
    _geom_bond_atom_site_label_2
    _geom_bond_site_symmetry_2
    _geom_bond_distance
    _geom_bond_publ_flag
    C1 N1 . 1.473(3) ?
    C1 H1B . 0.9600 ?
    C1 H1C . 0.9600 ?
    C1 H1D . 0.9600 ?
    C2 N1 . 1.460(3) ?
    C2 H2B . 0.9600 ?
    C2 H2C . 0.9600 ?
    C2 H2D . 0.9600 ?
    C3 N1 . 1.459(3) ?
    C3 H3B . 0.9600 ?
    C3 H3C . 0.9600 ?
    C3 H3D . 0.9600 ?
    C4 C5 . 1.365(2) ?
    C4 C8 3_666 1.400(2) ?
    C4 H4A . 0.9300 ?
    C5 C6 . 1.426(2) ?
    C5 S1 . 1.7744(16) ?
    C6 C7 . 1.416(2) ?
    C6 C6 3_666 1.424(3) ?
    C7 C8 . 1.359(2) ?
    C7 H7A . 0.9300 ?
    C8 C4 3_666 1.400(2) ?
    C8 H8A . 0.9300 ?
    N1 H1E . 0.9100 ?
    O1 S1 . 1.4338(15) ?
    O2 S1 . 1.4541(13) ?
    O3 S1 . 1.4379(16) ?
loop_
    _geom_angle_atom_site_label_1
    _geom_angle_atom_site_label_2
    _geom_angle_atom_site_label_3
    _geom_angle_site_symmetry_1
    _geom_angle_site_symmetry_3
    _geom_angle
    _geom_angle_publ_flag
    N1 C1 H1B . . 109.5 ?
    N1 C1 H1C . . 109.5 ?
    H1B C1 H1C . . 109.5 ?
    N1 C1 H1D . . 109.5 ?
    H1B C1 H1D . . 109.5 ?
    H1C C1 H1D . . 109.5 ?
    N1 C2 H2B . . 109.5 ?
    N1 C2 H2C . . 109.5 ?
    H2B C2 H2C . . 109.5 ?
    N1 C2 H2D . . 109.5 ?
    H2B C2 H2D . . 109.5 ?
    H2C C2 H2D . . 109.5 ?
    N1 C3 H3B . . 109.5 ?
    N1 C3 H3C . . 109.5 ?
    H3B C3 H3C . . 109.5 ?
    N1 C3 H3D . . 109.5 ?
    H3B C3 H3D . . 109.5 ?
    H3C C3 H3D . . 109.5 ?
    C5 C4 C8 . 3_666 120.29(15) ?
    C5 C4 H4A . . 119.9 ?
    C8 C4 H4A 3_666 . 119.9 ?
    C4 C5 C6 . . 121.16(14) ?
    C4 C5 S1 . . 118.50(12) ?
    C6 C5 S1 . . 120.33(11) ?
    C7 C6 C6 . 3_666 119.11(17) ?
    C7 C6 C5 . . 123.01(14) ?
    C6 C6 C5 3_666 . 117.88(16) ?
    C8 C7 C6 . . 120.95(15) ?
    C8 C7 H7A . . 119.5 ?
    C6 C7 H7A . . 119.5 ?
    C7 C8 C4 . 3_666 120.58(15) ?
    C7 C8 H8A . . 119.7 ?
    C4 C8 H8A 3_666 . 119.7 ?
    C3 N1 C2 . . 110.7(2) ?
    C3 N1 C1 . . 113.8(2) ?
    C2 N1 C1 . . 110.8(2) ?
    C3 N1 H1E . . 107.0 ?
    C2 N1 H1E . . 107.0 ?
    C1 N1 H1E . . 107.0 ?
    O1 S1 O3 . . 114.11(11) ?
    O1 S1 O2 . . 112.49(9) ?
    O3 S1 O2 . . 111.10(8) ?
    O1 S1 C5 . . 105.98(8) ?
    O3 S1 C5 . . 106.41(9) ?
    O2 S1 C5 . . 106.10(8) ?
loop_
    _geom_hbond_atom_site_label_D
    _geom_hbond_atom_site_label_H
    _geom_hbond_atom_site_label_A
    _geom_hbond_site_symmetry_A
    _geom_hbond_distance_DH
    _geom_hbond_distance_HA
    _geom_hbond_distance_DA
    _geom_hbond_angle_DHA
    _geom_hbond_publ_flag
    N1 H1E O2 1_655 0.91 1.81 2.718(2) 172.6 yes
    C1 H1C O1 . 0.96 2.43 3.372(3) 166 yes
    C2 H2B O3 4_666 0.96 2.31 3.232(4) 162 yes
    N1 H1E S1 1_655 0.91 2.76 3.5967(18) 153.9 no
data_global
_journal_date_recd_electronic     2011-12-02
_journal_date_accepted     2011-12-07
_journal_name_full     'Acta Crystallographica, Section E'
_journal_year     2012
_journal_volume     68
_journal_issue      1
_journal_page_first     o90
_journal_page_last     o90
_journal_paper_category     QO
_journal_paper_doi     10.1107/S1600536811052718
_journal_coeditor_code     BH2404
_publ_contact_author_name     'Yu Jin'
_publ_contact_author_address
;
Ordered Matter Science Research Center, Southeast University, Nanjing 211189,
People's Republic of China
;
_publ_contact_author_email     jinyunihao@yahoo.cn
_publ_contact_author_fax     ?
_publ_contact_author_phone     15295506092
_publ_section_title
;
Bis(trimethylammonium) naphthalene-1,5-disulfonate
;
loop_
    _publ_author_name
    _publ_author_footnote
    _publ_author_address
    "Jin, Yu" .
;
Ordered Matter Science Research Center
Southeast University
Nanjing 211189
People's Republic of China
;
