# Supplementary material for: Bis(trimethyl­ammonium) naphthalene-1,5-disulfonate
Source: Acta Crystallogr Sect E Struct Rep Online. 2011 Dec 10;68(Pt 1):o90. doi: 10.1107/S1600536811052718 (PMC3254441; doi:10.1107/S1600536811052718)
Supplement: Supplementary file 2 [file e-68-00o90-Isup2.hkl]

# 
# h,k,l, Fc-squared, Fo-squared, sigma(Fo-squared) and status flag 
# 
data_I
_shelx_title ' 1 in P2(1)/c' 
_shelx_refln_list_code          4 
_shelx_F_calc_maximum      136.21 
_exptl_crystal_F_000       432.00 
_reflns_d_resolution_high  0.7702 
 
loop_ 
 _symmetry_equiv_pos_as_xyz 
 'x, y, z' 
 '-x, y+1/2, -z+1/2' 
 '-x, -y, -z' 
 'x, -y-1/2, z-1/2' 
 
_cell_length_a     8.3428 
_cell_length_b    10.5017 
_cell_length_c    11.7416 
_cell_angle_alpha  90.000 
_cell_angle_beta  105.806 
_cell_angle_gamma  90.000 
 
_shelx_F_squared_multiplier     1.000 
 
loop_ 
 _refln_index_h 
 _refln_index_k 
 _refln_index_l 
 _refln_F_squared_calc 
 _refln_F_squared_meas 
 _refln_F_squared_sigma 
 _refln_observed_status 
   2   0   0     2065.22     2048.29     82.75 o 
   3   0   0     2108.37     2160.15    110.57 o 
   4   0   0      154.97      167.45     12.17 o 
   5   0   0        8.10       15.85      1.77 o 
   6   0   0     1262.74     1225.82     29.15 o 
   7   0   0        0.63        2.51      1.01 o 
   8   0   0      673.60      656.82     19.91 o 
   9   0   0       21.87       19.08      3.10 o 
  10   0   0        6.60        8.90      2.35 o 
   1   1   0     5817.02     5520.57     49.29 o 
   2   1   0     6299.29     6185.96     95.91 o 
   3   1   0      261.81      202.52      3.43 o 
   4   1   0       42.34       49.19      1.00 o 
   5   1   0      594.77      588.54     23.14 o 
   6   1   0      101.07       98.35      2.60 o 
   7   1   0      357.62      378.59      8.26 o 
   8   1   0       18.82       25.69      2.09 o 
   9   1   0       54.42       51.61      2.94 o 
  10   1   0       39.06       44.01      3.04 o 
   0   2   0     9158.12     8053.53    168.45 o 
   1   2   0     6656.79     6451.14     75.66 o 
   2   2   0     9943.02     9763.92    188.53 o 
   3   2   0       15.11       12.30      0.77 o 
   4   2   0       21.14       14.12      1.18 o 
   5   2   0       68.36       71.34      1.55 o 
   6   2   0      596.92      573.62      9.80 o 
   7   2   0        0.21        1.40      0.66 o 
   8   2   0      461.64      453.56     11.30 o 
   9   2   0       10.19        9.39      1.75 o 
  10   2   0       26.16       27.43      2.32 o 
   1   3   0     1035.55      933.41      6.99 o 
   2   3   0     3753.52     3983.64     53.22 o 
   3   3   0     3941.22     4105.30     61.83 o 
   4   3   0      558.60      529.64      8.35 o 
   5   3   0      186.71      181.61      4.13 o 
   6   3   0       72.14       68.35      1.84 o 
   7   3   0      147.09      136.59      3.24 o 
   8   3   0        0.01       -0.24      0.88 o 
   9   3   0      133.92      119.22      5.48 o 
  10   3   0       17.05       17.83      2.67 o 
   0   4   0        2.34        5.47      0.28 o 
   1   4   0      196.07      202.89      2.94 o 
   2   4   0      180.99      178.51      3.98 o 
   3   4   0      549.21      583.46     12.66 o 
   4   4   0     2183.78     2225.39     37.27 o 
   5   4   0      997.54      994.72     16.09 o 
   6   4   0      110.11      109.76      2.61 o 
   7   4   0       45.07       42.86      2.05 o 
   8   4   0      139.80      127.77      4.21 o 
   9   4   0        0.03        1.71      1.23 o 
   1   5   0      522.60      501.65      7.19 o 
   2   5   0      454.00      504.99     14.94 o 
   3   5   0      216.09      196.81      3.24 o 
   4   5   0       37.44       46.10      1.67 o 
   5   5   0      994.96      987.59     18.69 o 
   6   5   0      546.50      526.97      9.91 o 
   7   5   0      104.55       92.79      3.24 o 
   8   5   0       15.13       18.26      1.72 o 
   9   5   0       54.56       51.63      2.66 o 
   0   6   0        4.07        9.03      0.59 o 
   1   6   0       16.13       20.07      1.09 o 
   2   6   0       94.53       81.44      3.44 o 
   3   6   0       21.18       17.64      0.71 o 
   4   6   0      121.53      108.19      2.49 o 
   5   6   0        1.77        3.33      0.81 o 
   6   6   0      530.45      487.72     10.70 o 
   7   6   0      355.42      335.26      8.87 o 
   8   6   0       12.52       16.20      1.60 o 
   9   6   0        8.34        9.59      1.83 o 
   1   7   0      318.17      345.93      5.82 o 
   2   7   0        0.09       -0.08      0.47 o 
   3   7   0       24.02       27.17      1.29 o 
   4   7   0       24.01       19.70      1.20 o 
   5   7   0       86.10       75.14      3.37 o 
   6   7   0       14.02       13.92      1.45 o 
   7   7   0      432.46      388.11     11.90 o 
   8   7   0       51.57       44.79      3.09 o 
   0   8   0       30.96       31.48      2.28 o 
   1   8   0      127.29      109.02      2.24 o 
   2   8   0      108.82      101.49      2.44 o 
   3   8   0       68.47       63.39      2.19 o 
   4   8   0      140.74      123.08      3.47 o 
   5   8   0        0.03        1.15      0.76 o 
   6   8   0        8.96        9.34      1.63 o 
   7   8   0       14.88       13.93      1.75 o 
   8   8   0      184.43      166.44      7.22 o 
   1   9   0      289.73      282.04      8.97 o 
   2   9   0        0.00       -0.67      0.67 o 
   3   9   0       31.64       28.21      1.48 o 
   4   9   0       19.24       19.45      1.42 o 
   5   9   0        1.32        0.79      0.86 o 
   6   9   0        1.13        2.57      1.98 o 
   7   9   0      111.19      111.78      5.12 o 
   0  10   0       50.46       62.89      6.12 o 
   1  10   0       36.20       30.81      2.15 o 
   2  10   0      112.12      115.15      4.60 o 
   3  10   0       47.34       42.26      2.69 o 
   4  10   0       62.27       64.73      2.63 o 
   5  10   0       25.39       28.53      1.96 o 
   6  10   0       44.07       51.04      3.32 o 
   7  10   0        1.22        0.79      1.91 o 
   1  11   0      130.06      115.45      4.95 o 
   2  11   0        2.33        4.11      2.10 o 
   3  11   0       24.62       22.80      2.41 o 
   4  11   0       17.78       20.07      3.11 o 
   5  11   0       29.76       25.74      2.93 o 
   6  11   0        0.60        1.24      2.01 o 
   0  12   0       55.40       72.41      6.40 o 
   1  12   0        0.44       -1.55      1.55 o 
   2  12   0       30.70       27.62      2.52 o 
   3  12   0        7.35       10.02      1.95 o 
   4  12   0       54.52       56.20      5.48 o 
   1  13   0        4.92        3.88      1.69 o 
   2  13   0        8.95        6.80      2.09 o 
   3  13   0       70.24       67.89      4.38 o 
 -10   1   1        5.55        7.72      1.91 o 
  -9   1   1        0.01        1.88      1.01 o 
  -8   1   1        0.03        2.50      1.59 o 
  -7   1   1        8.04       10.64      1.11 o 
  -6   1   1        2.59        3.68      0.73 o 
  -5   1   1      132.53      138.20      4.41 o 
  -4   1   1        2.61        3.26      0.90 o 
  -3   1   1       16.71       11.99      0.47 o 
  -2   1   1     2471.29     2479.46     25.37 o 
  -1   1   1     1602.93     1505.01     13.12 o 
   1   1   1     2369.89     2280.37     25.46 o 
   2   1   1     2318.04     2522.12     31.52 o 
   3   1   1       28.01       26.03      0.85 o 
   4   1   1      291.69      308.37      4.89 o 
   5   1   1      132.20      139.94      2.38 o 
   6   1   1       63.23       76.08      1.83 o 
   7   1   1      106.21      108.38      3.18 o 
   8   1   1       44.04       48.26      2.62 o 
   9   1   1        2.70        4.75      1.57 o 
  10   1   1        0.39        0.38      1.33 o 
 -10   2   1        4.28        8.67      2.17 o 
  -9   2   1       16.26       14.40      1.45 o 
  -8   2   1        8.96       13.32      1.15 o 
  -7   2   1       11.11        8.70      1.06 o 
  -6   2   1       44.98       47.65      1.66 o 
  -5   2   1        5.08       11.20      0.81 o 
  -4   2   1       36.00       41.64      1.35 o 
  -3   2   1      189.65      187.13      4.29 o 
  -2   2   1       71.70       88.28      2.06 o 
  -1   2   1     1132.57     1084.12     19.39 o 
   0   2   1       64.61       71.74      1.21 o 
   1   2   1      149.22      173.52      1.70 o 
   2   2   1       12.78       17.56      0.83 o 
   3   2   1     3053.27     3283.49     38.88 o 
   4   2   1      250.15      261.70      3.61 o 
   5   2   1       26.61       25.74      1.30 o 
   6   2   1       24.01       27.49      1.26 o 
   7   2   1       46.93       36.57      2.29 o 
   8   2   1       13.31       13.86      1.39 o 
   9   2   1       29.13       33.88      2.72 o 
  10   2   1        2.53        4.15      3.09 o 
 -10   3   1        0.11        0.36      1.35 o 
  -9   3   1       13.45        9.20      1.29 o 
  -8   3   1        6.65        8.88      1.21 o 
  -7   3   1       15.28       13.20      1.19 o 
  -6   3   1        2.11        3.42      0.63 o 
  -5   3   1      115.09      110.66      3.87 o 
  -4   3   1      538.01      540.94      8.45 o 
  -3   3   1      530.95      549.85     19.02 o 
  -2   3   1       10.60        6.65      0.50 o 
  -1   3   1       85.35      115.72      2.21 o 
   0   3   1     3820.47     3552.34     38.10 o 
   1   3   1      288.37      310.05      2.93 o 
   2   3   1     3715.59     3901.92     43.92 o 
   3   3   1       24.33       26.61      1.68 o 
   4   3   1      506.24      515.42      9.19 o 
   5   3   1       18.90       21.73      0.84 o 
   6   3   1       32.76       40.83      1.64 o 
   7   3   1        9.00        9.67      1.17 o 
   8   3   1       10.11       18.23      1.56 o 
   9   3   1       50.40       38.02      2.80 o 
 -10   4   1       42.71       44.78      4.65 o 
  -9   4   1        0.30        0.62      1.06 o 
  -8   4   1        6.30       10.97      1.83 o 
  -7   4   1       80.26       68.34      2.13 o 
  -6   4   1        5.05        7.36      0.83 o 
  -5   4   1      200.56      231.55      4.69 o 
  -4   4   1      384.20      375.11     17.38 o 
  -3   4   1        7.08        8.37      1.37 o 
  -2   4   1      656.23      662.91      8.38 o 
  -1   4   1      288.61      316.47      3.46 o 
   0   4   1       62.88       67.98      1.63 o 
   1   4   1     1957.69     2027.74     39.76 o 
   2   4   1     1159.84     1263.49     16.79 o 
   3   4   1      162.07      155.31      2.48 o 
   4   4   1      213.54      279.81      4.73 o 
   5   4   1      156.47      179.99      3.23 o 
   6   4   1        0.27        1.15      1.30 o 
   7   4   1        0.13        2.40      0.83 o 
   8   4   1       32.36       34.20      1.97 o 
   9   4   1        3.12        7.48      1.73 o 
  -9   5   1        2.07        3.02      1.22 o 
  -8   5   1       22.73       25.37      1.82 o 
  -7   5   1        0.01       -0.19      0.71 o 
  -6   5   1      105.16      102.30      3.60 o 
  -5   5   1       59.45       62.25      2.05 o 
  -4   5   1        3.57        5.28      0.87 o 
  -3   5   1      160.14      160.77      2.65 o 
  -2   5   1      183.50      178.91      2.44 o 
  -1   5   1       14.57       17.43      0.59 o 
   0   5   1     1783.13     1947.57     26.57 o 
   1   5   1      891.05      922.95     19.41 o 
   2   5   1      919.80      895.95     18.96 o 
   3   5   1        5.43        2.71      0.69 o 
   4   5   1      259.70      258.30      5.68 o 
   5   5   1      131.89      132.82      2.94 o 
   6   5   1      220.90      235.28      5.79 o 
   7   5   1        7.68        7.77      1.18 o 
   8   5   1       26.93       30.96      1.92 o 
   9   5   1        1.19        3.20      1.45 o 
  -9   6   1        1.16        1.37      1.30 o 
  -8   6   1       63.78       61.04      2.82 o 
  -7   6   1       33.37       32.71      1.58 o 
  -6   6   1      235.78      207.56      9.47 o 
  -5   6   1        5.74       10.61      0.90 o 
  -4   6   1      145.36      147.12      2.91 o 
  -3   6   1      704.67      694.59     13.80 o 
  -2   6   1      409.04      438.87      5.72 o 
  -1   6   1      219.44      210.66      2.74 o 
   0   6   1      318.54      353.19      5.25 o 
   1   6   1       38.53       33.31      1.00 o 
   2   6   1       21.74       28.95      1.44 o 
   3   6   1      647.09      676.56     15.98 o 
   4   6   1       53.16       54.02      1.36 o 
   5   6   1       29.75       40.22      1.30 o 
   6   6   1        8.75        7.41      1.40 o 
   7   6   1       25.03       26.07      1.64 o 
   8   6   1       99.26      100.94      4.63 o 
   9   6   1       21.36       18.31      3.02 o 
  -9   7   1       84.85       77.42      5.05 o 
  -8   7   1      148.14      143.32      5.86 o 
  -7   7   1        2.89        6.55      1.43 o 
  -6   7   1        7.99       10.23      1.45 o 
  -5   7   1       90.89       95.53      2.40 o 
  -4   7   1       59.75       58.00      1.81 o 
  -3   7   1      107.49       97.26      1.93 o 
  -2   7   1      584.10      576.80     10.82 o 
  -1   7   1      135.60      151.56      2.41 o 
   0   7   1       27.72       26.93      0.83 o 
   1   7   1        9.71       16.27      0.79 o 
   2   7   1       85.39       85.68      2.61 o 
   3   7   1        6.01        8.49      0.90 o 
   4   7   1      220.40      225.01      6.33 o 
   5   7   1       42.14       45.81      1.84 o 
   6   7   1       47.76       50.54      2.67 o 
   7   7   1        2.80        4.75      1.38 o 
   8   7   1       70.90       65.30      3.61 o 
  -8   8   1        7.97       11.07      1.95 o 
  -7   8   1        5.80        8.78      1.79 o 
  -6   8   1       41.41       38.18      2.41 o 
  -5   8   1      445.10      447.36     10.57 o 
  -4   8   1      130.49      123.37      3.52 o 
  -3   8   1      356.48      375.83      8.00 o 
  -2   8   1       62.18       59.36      2.13 o 
  -1   8   1       30.53       34.94      1.84 o 
   0   8   1       46.96       44.36      1.36 o 
   1   8   1       23.36       32.38      1.21 o 
   2   8   1       10.93        7.24      1.27 o 
   3   8   1      471.61      503.05     13.39 o 
   4   8   1       20.27       20.97      1.81 o 
   5   8   1       92.56      101.71      3.28 o 
   6   8   1        8.26        8.40      1.63 o 
   7   8   1        0.02        1.55      2.34 o 
   8   8   1       31.46       39.82      3.11 o 
  -7   9   1      191.13      178.70      7.38 o 
  -6   9   1      104.07      107.78      3.93 o 
  -5   9   1      112.75      115.78      3.97 o 
  -4   9   1      398.93      383.75      9.56 o 
  -3   9   1       20.83       18.58      1.31 o 
  -2   9   1       22.45       17.25      1.62 o 
  -1   9   1       65.50       64.47      3.05 o 
   0   9   1       40.46       33.11      2.01 o 
   1   9   1       38.82       38.83      2.10 o 
   2   9   1       34.73       33.35      2.33 o 
   3   9   1        0.00        1.50      0.80 o 
   4   9   1       38.60       43.79      1.98 o 
   5   9   1       31.49       34.59      2.25 o 
   6   9   1       49.77       46.76      2.84 o 
   7   9   1       67.71       67.51      4.22 o 
  -7  10   1       22.02       24.84      3.26 o 
  -6  10   1      140.78      134.55      5.60 o 
  -5  10   1      362.64      343.82      9.40 o 
  -4  10   1       23.96       23.81      2.11 o 
  -3  10   1      101.91      104.33      4.39 o 
  -2  10   1        8.66        7.62      1.28 o 
  -1  10   1        1.20        1.30      1.12 o 
   0  10   1       19.06       26.18      2.16 o 
   1  10   1       89.84       98.84      4.29 o 
   2  10   1       16.21       17.58      1.81 o 
   3  10   1      121.06      118.23      3.84 o 
   4  10   1        1.69        3.50      1.06 o 
   5  10   1       79.19       81.79      4.63 o 
   6  10   1        9.47       14.13      2.05 o 
  -6  11   1       67.70       57.01      4.52 o 
  -5  11   1       27.41       31.13      3.10 o 
  -4  11   1      121.40      129.01      5.61 o 
  -3  11   1       45.66       48.14      2.99 o 
  -2  11   1       81.98       76.53      3.87 o 
  -1  11   1        5.80        5.48      1.50 o 
   0  11   1       12.77       12.32      2.13 o 
   1  11   1        4.85        3.66      1.60 o 
   2  11   1       91.54      108.92      4.90 o 
   3  11   1        2.73        5.51      2.68 o 
   4  11   1       52.22       51.33      3.95 o 
   5  11   1        7.45        8.44      2.54 o 
  -5  12   1        8.29        6.16      2.18 o 
  -4  12   1       53.95       55.47      3.70 o 
  -3  12   1       69.58       74.49      4.33 o 
  -2  12   1       20.00       19.99      2.21 o 
  -1  12   1      142.91      138.14      5.78 o 
   0  12   1        1.54       -1.26      1.26 o 
   1  12   1       26.53       30.57      2.91 o 
   2  12   1        3.79        4.64      1.66 o 
   3  12   1       68.01       59.14      3.76 o 
   4  12   1       17.50       26.14      3.64 o 
  -3  13   1       66.98       66.36      4.27 o 
  -2  13   1       77.68       94.05      6.89 o 
  -1  13   1        8.69       11.03      2.02 o 
   0  13   1       84.00       95.37      5.29 o 
   1  13   1       20.88       27.59      2.69 o 
   2  13   1       39.41       45.40      3.54 o 
 -10   0   2      234.94      200.72     15.50 o 
  -9   0   2        3.52        4.26      1.57 o 
  -8   0   2      325.77      297.85      9.43 o 
  -7   0   2       78.74       74.98      3.16 o 
  -6   0   2       13.41       21.12      2.31 o 
  -5   0   2      466.24      449.70      9.46 o 
  -4   0   2        8.66       18.20      0.81 o 
  -3   0   2     2418.92     2444.27     37.49 o 
  -2   0   2    18552.14    19356.37    387.59 o 
  -1   0   2     1807.11     1721.85     21.04 o 
   0   0   2    13385.52    14209.47    150.34 o 
   1   0   2     2295.08     2380.20     24.03 o 
   2   0   2      815.82      858.69     18.71 o 
   3   0   2     3515.68     3695.21     56.95 o 
   4   0   2     1103.20     1016.15     27.64 o 
   5   0   2       24.24       22.81      1.13 o 
   6   0   2     3299.51     3240.78     77.73 o 
   7   0   2       53.11       51.27      3.48 o 
   8   0   2      198.29      201.25      9.57 o 
   9   0   2       71.85       64.62      5.76 o 
 -10   1   2      187.67      185.38      9.49 o 
  -9   1   2      157.69      154.96      4.34 o 
  -8   1   2       15.39       17.95      1.29 o 
  -7   1   2      206.36      219.25      4.63 o 
  -6   1   2        7.45        8.84      0.73 o 
  -5   1   2      119.58      121.67      4.02 o 
  -4   1   2      125.86      122.25      3.26 o 
  -3   1   2       36.05       21.87      0.93 o 
  -2   1   2      224.19      191.43      2.49 o 
  -1   1   2     1426.13     1485.35     10.13 o 
   0   1   2      514.71      470.17      8.17 o 
   1   1   2     7035.20     6871.45     86.61 o 
   2   1   2      266.85      307.57      5.48 o 
   3   1   2     1762.47     1753.35     20.70 o 
   4   1   2        3.01        4.91      0.60 o 
   5   1   2      705.00      719.52     10.19 o 
   6   1   2       11.33       15.14      1.64 o 
   7   1   2      242.08      231.28      5.65 o 
   8   1   2       10.79       14.83      1.94 o 
   9   1   2      103.35      103.27      5.12 o 
 -10   2   2       14.87       11.30      3.03 o 
  -9   2   2      110.50      103.54      3.80 o 
  -8   2   2      474.68      443.57      9.56 o 
  -7   2   2      100.97       97.84      2.70 o 
  -6   2   2       29.00       25.41      1.10 o 
  -5   2   2        9.15       13.42      0.74 o 
  -4   2   2       74.19       55.14      1.16 o 
  -3   2   2     1012.50     1076.55     12.69 o 
  -2   2   2     5714.66     5538.26     61.58 o 
  -1   2   2      280.83      271.56      3.49 o 
   0   2   2    10291.19    10415.31     98.95 o 
   1   2   2      230.63      257.85      6.48 o 
   2   2   2      288.65      247.62      5.00 o 
   3   2   2       92.58       89.55      1.50 o 
   4   2   2     2011.84     2035.80     24.93 o 
   5   2   2      408.78      424.71      7.92 o 
   6   2   2      875.75      860.64     17.05 o 
   7   2   2      159.86      155.26      4.25 o 
   8   2   2      371.50      386.54     12.55 o 
   9   2   2        0.06        3.75      2.36 o 
 -10   3   2        1.69        3.69      2.36 o 
  -9   3   2        4.27        7.35      2.15 o 
  -8   3   2      243.73      256.54      7.08 o 
  -7   3   2      352.18      351.84      8.05 o 
  -6   3   2       32.45       30.21      1.31 o 
  -5   3   2      388.72      402.77      6.43 o 
  -4   3   2        0.04        2.34      0.74 o 
  -3   3   2     1767.11     1772.71     22.85 o 
  -2   3   2      145.76      122.38      1.89 o 
  -1   3   2     2145.56     2126.69     24.94 o 
   0   3   2      504.71      515.34      5.30 o 
   1   3   2      219.03      187.13      4.72 o 
   2   3   2      125.16      158.36      4.48 o 
   3   3   2     1241.89     1296.77     22.02 o 
   4   3   2      161.03      163.78      3.06 o 
   5   3   2      647.38      617.15     11.64 o 
   6   3   2        0.10        0.08      0.67 o 
   7   3   2      204.10      196.56      5.23 o 
   8   3   2        0.80        0.14      1.06 o 
   9   3   2       70.68       64.56      3.77 o 
 -10   4   2       94.77       92.79      6.35 o 
  -9   4   2        0.46        1.01      1.01 o 
  -8   4   2       31.45       29.26      1.72 o 
  -7   4   2      583.81      552.21     11.60 o 
  -6   4   2      556.25      555.80     10.27 o 
  -5   4   2      143.11      135.74      2.76 o 
  -4   4   2      681.26      697.69     10.22 o 
  -3   4   2        9.61       14.92      0.71 o 
  -2   4   2     1353.91     1264.94     15.46 o 
  -1   4   2      108.66      113.89      1.49 o 
   0   4   2      355.57      304.55      3.08 o 
   1   4   2     1002.00     1151.47     14.68 o 
   2   4   2     1021.23     1090.00     25.75 o 
   3   4   2        6.74        9.79      0.85 o 
   4   4   2      250.89      246.23      5.10 o 
   5   4   2        3.48        7.20      1.22 o 
   6   4   2      418.12      417.84      9.31 o 
   7   4   2       23.51       26.88      1.90 o 
   8   4   2       29.81       29.18      1.85 o 
   9   4   2        8.43        5.36      1.59 o 
  -9   5   2      130.78      125.93      4.63 o 
  -8   5   2        4.63        4.41      1.18 o 
  -7   5   2       17.90       18.61      1.35 o 
  -6   5   2      625.83      613.62     11.67 o 
  -5   5   2     1173.91     1170.43     20.21 o 
  -4   5   2        0.02        0.92      0.62 o 
  -3   5   2     1950.05     1984.31     40.08 o 
  -2   5   2       15.07       28.13      0.80 o 
  -1   5   2      630.61      584.97      8.18 o 
   0   5   2     1173.48     1265.34     18.42 o 
   1   5   2      171.44      187.04      3.28 o 
   2   5   2      116.06      100.45      1.62 o 
   3   5   2       76.32       83.14      2.39 o 
   4   5   2        0.24        1.02      0.82 o 
   5   5   2      494.54      487.75     12.07 o 
   6   5   2       28.90       35.33      1.82 o 
   7   5   2      130.34      123.48      3.89 o 
   8   5   2        1.66        0.87      1.02 o 
   9   5   2       31.78       34.80      3.52 o 
  -9   6   2        9.32        8.38      1.78 o 
  -8   6   2      100.68       95.10      3.66 o 
  -7   6   2       16.33       16.82      1.19 o 
  -6   6   2      108.62      101.11      2.78 o 
  -5   6   2      585.19      528.23     11.96 o 
  -4   6   2     1755.31     1778.63     29.58 o 
  -3   6   2       34.32       36.51      2.05 o 
  -2   6   2      181.28      184.92      2.83 o 
  -1   6   2      188.97      194.24      2.66 o 
   0   6   2       97.20      102.05      2.03 o 
   1   6   2        7.87        6.12      0.68 o 
   2   6   2        7.25        6.03      1.18 o 
   3   6   2      240.96      242.74      8.90 o 
   4   6   2      205.46      191.24      3.39 o 
   5   6   2        7.78        7.69      1.02 o 
   6   6   2       35.48       36.55      2.17 o 
   7   6   2        9.44       10.41      1.20 o 
   8   6   2       62.97       52.95      3.05 o 
  -9   7   2      160.70      159.04      8.12 o 
  -8   7   2       28.81       26.32      2.49 o 
  -7   7   2      233.95      224.56      5.64 o 
  -6   7   2        4.01        6.07      1.05 o 
  -5   7   2       26.43       28.21      1.62 o 
  -4   7   2      162.44      150.07      3.08 o 
  -3   7   2     1003.99      974.05     15.21 o 
  -2   7   2       14.25       14.88      0.79 o 
  -1   7   2     1086.72     1072.76     17.18 o 
   0   7   2       34.96       32.74      1.83 o 
   1   7   2        0.77        2.96      1.40 o 
   2   7   2      190.99      212.30      4.34 o 
   3   7   2       48.63       45.80      1.84 o 
   4   7   2        0.37        0.48      0.62 o 
   5   7   2      125.79      124.78      6.53 o 
   6   7   2        0.08       -0.49      1.08 o 
   7   7   2      147.73      140.76      6.68 o 
   8   7   2        0.44        2.85      1.48 o 
  -8   8   2      134.54      130.21      5.72 o 
  -7   8   2        9.57       12.03      1.88 o 
  -6   8   2      303.45      294.34      7.85 o 
  -5   8   2        5.79       10.43      1.29 o 
  -4   8   2       27.61       27.87      1.42 o 
  -3   8   2     1065.64     1029.79     21.16 o 
  -2   8   2      619.11      634.93     11.65 o 
  -1   8   2        6.06        9.86      0.73 o 
   0   8   2       12.44       12.39      0.77 o 
   1   8   2        0.32        0.52      0.55 o 
   2   8   2      130.04      117.32      4.38 o 
   3   8   2       42.53       46.95      2.31 o 
   4   8   2        6.09        7.71      0.93 o 
   5   8   2       40.59       41.79      2.48 o 
   6   8   2       32.81       26.44      2.28 o 
   7   8   2       21.08       22.68      2.21 o 
  -8   9   2       14.61       21.16      2.75 o 
  -7   9   2      106.64      103.99      4.97 o 
  -6   9   2       12.17       11.67      1.43 o 
  -5   9   2       30.15       28.37      1.72 o 
  -4   9   2       10.56       11.55      1.60 o 
  -3   9   2       66.84       60.48      3.71 o 
  -2   9   2      175.24      177.81      5.85 o 
  -1   9   2      563.69      559.56     15.53 o 
   0   9   2       40.18       38.17      2.10 o 
   1   9   2      111.02       96.17      4.68 o 
   2   9   2        5.31        6.38      1.08 o 
   3   9   2        0.27       -0.14      0.75 o 
   4   9   2        1.56        0.84      0.79 o 
   5   9   2       80.99       72.99      3.49 o 
   6   9   2        0.15        1.39      1.51 o 
   7   9   2       78.04       68.69      4.25 o 
  -7  10   2        2.31        2.71      1.75 o 
  -6  10   2       78.68       81.27      4.35 o 
  -5  10   2        0.19        0.35      1.78 o 
  -4  10   2      128.61      129.48      5.40 o 
  -3  10   2        6.02        7.46      1.70 o 
  -2  10   2       44.56       41.20      2.53 o 
  -1  10   2      213.61      211.70      7.13 o 
   0  10   2      410.10      435.63     13.00 o 
   1  10   2       81.94       79.62      3.53 o 
   2  10   2      127.58      137.96      4.79 o 
   3  10   2        4.85        4.35      1.03 o 
   4  10   2       24.12       27.31      2.23 o 
   5  10   2       22.87       23.16      2.12 o 
   6  10   2        3.38        1.76      1.48 o 
  -6  11   2        1.82        4.73      2.18 o 
  -5  11   2       98.13       90.56      4.80 o 
  -4  11   2       35.56       32.56      2.62 o 
  -3  11   2       12.15        9.59      1.55 o 
  -2  11   2        0.22        1.53      1.29 o 
  -1  11   2        2.04        1.85      1.29 o 
   0  11   2       92.39       93.30      4.49 o 
   1  11   2      228.99      222.37      8.14 o 
   2  11   2        4.76        6.23      1.60 o 
   3  11   2       31.41       23.47      2.17 o 
   4  11   2        8.05       13.51      2.27 o 
   5  11   2        2.04        3.18      1.81 o 
  -5  12   2       12.40       15.49      2.91 o 
  -4  12   2       19.34       16.01      2.07 o 
  -3  12   2        3.54        9.08      1.76 o 
  -2  12   2       26.70       33.77      2.84 o 
  -1  12   2       15.94       13.51      2.07 o 
   0  12   2        3.06        0.79      1.29 o 
   1  12   2       53.15       54.84      3.39 o 
   2  12   2      219.73      213.37      9.21 o 
   3  12   2       19.58       22.03      3.14 o 
   4  12   2       24.24       25.01      3.10 o 
  -3  13   2       16.08       17.68      3.76 o 
  -2  13   2       19.63       22.63      2.68 o 
  -1  13   2        1.77        1.34      1.55 o 
   0  13   2       13.23       19.53      2.29 o 
   1  13   2        2.19        5.74      1.67 o 
   2  13   2       38.41       38.69      4.35 o 
 -10   1   3       77.25       78.34      4.47 o 
  -9   1   3       64.38       70.09      2.72 o 
  -8   1   3        0.86        2.93      1.27 o 
  -7   1   3       13.39       13.59      1.01 o 
  -6   1   3       95.25      101.40      2.17 o 
  -5   1   3      392.70      399.18      5.91 o 
  -4   1   3      166.62      196.37      2.59 o 
  -3   1   3       12.33        9.95      0.48 o 
  -2   1   3      604.89      662.03     12.19 o 
  -1   1   3      208.99      228.00      4.50 o 
   0   1   3      655.94      627.03      6.29 o 
   1   1   3      793.44      791.61      6.97 o 
   2   1   3      262.55      276.32      4.14 o 
   3   1   3      145.46      145.32      2.36 o 
   4   1   3      129.58      145.25      2.65 o 
   5   1   3       31.70       32.86      1.21 o 
   6   1   3       19.72       17.70      1.38 o 
   7   1   3        5.19        7.90      1.44 o 
   8   1   3       21.51       21.98      2.25 o 
   9   1   3        0.24       -0.77      1.34 o 
 -10   2   3        5.39        5.44      1.93 o 
  -9   2   3      140.95      124.68      3.82 o 
  -8   2   3      265.58      272.58      6.30 o 
  -7   2   3      109.63      119.29      2.95 o 
  -6   2   3       13.77       16.09      1.76 o 
  -5   2   3       13.85       16.44      0.71 o 
  -4   2   3      265.93      298.49      4.34 o 
  -3   2   3     1932.07     2090.57     27.55 o 
  -2   2   3      560.34      514.39      5.78 o 
  -1   2   3       46.51       53.00      1.12 o 
   0   2   3       23.72       16.75      0.80 o 
   1   2   3     1520.23     1563.02     22.76 o 
   2   2   3       68.65       58.82      1.86 o 
   3   2   3      165.50      200.03      4.67 o 
   4   2   3       24.41       21.23      0.95 o 
   5   2   3       14.22       17.08      1.02 o 
   6   2   3       25.74       27.08      1.98 o 
   7   2   3        4.23       16.76      5.22 o 
   8   2   3        8.29        7.94      1.59 o 
   9   2   3       10.15       13.80      1.93 o 
 -10   3   3        0.41        2.32      1.63 o 
  -9   3   3        5.18        6.69      1.32 o 
  -8   3   3       13.06       16.98      1.29 o 
  -7   3   3       91.56       89.95      2.59 o 
  -6   3   3       65.88       68.42      2.21 o 
  -5   3   3      149.82      164.75      2.97 o 
  -4   3   3      228.89      230.62      3.60 o 
  -3   3   3      386.58      395.37      5.26 o 
  -2   3   3      558.28      712.75      8.68 o 
  -1   3   3      189.46      200.95      3.34 o 
   0   3   3     1325.43     1236.18     14.66 o 
   1   3   3       53.60       58.94      1.95 o 
   2   3   3     2115.76     2101.79     62.68 o 
   3   3   3      448.90      480.10     11.92 o 
   4   3   3      152.64      159.87      3.44 o 
   5   3   3       89.84       77.13      2.25 o 
   6   3   3      169.29      169.75      4.40 o 
   7   3   3        3.18        5.73      1.09 o 
   8   3   3       34.67       44.68      2.91 o 
   9   3   3       39.25       33.91      2.90 o 
 -10   4   3      164.41      148.32      9.95 o 
  -9   4   3        2.60        3.87      1.46 o 
  -8   4   3        9.84        7.95      1.05 o 
  -7   4   3       38.74       40.75      1.67 o 
  -6   4   3       25.53       27.90      1.25 o 
  -5   4   3      160.28      140.48      2.90 o 
  -4   4   3      142.83      137.91      2.44 o 
  -3   4   3       16.46       18.90      0.74 o 
  -2   4   3       29.07       24.95      1.05 o 
  -1   4   3     1477.03     1660.62     27.50 o 
   0   4   3       56.95       55.44      0.84 o 
   1   4   3      825.72      903.53     18.63 o 
   2   4   3       92.38       95.13      1.95 o 
   3   4   3      720.84      702.54     12.00 o 
   4   4   3        8.93       11.12      0.85 o 
   5   4   3       11.69       15.35      1.09 o 
   6   4   3       51.10       48.28      2.03 o 
   7   4   3        2.23        6.40      1.08 o 
   8   4   3        0.22       -1.12      1.12 o 
   9   4   3       70.84       67.50      4.01 o 
 -10   5   3       22.90       21.55      2.75 o 
  -9   5   3       34.97       33.87      2.69 o 
  -8   5   3       64.73       60.63      2.31 o 
  -7   5   3        1.19        2.81      0.75 o 
  -6   5   3      147.96      137.15      3.25 o 
  -5   5   3      297.90      302.64      5.70 o 
  -4   5   3       19.67       15.45      1.01 o 
  -3   5   3      158.39      180.55      3.79 o 
  -2   5   3      150.32      135.43      2.51 o 
  -1   5   3      517.69      560.24     14.75 o 
   0   5   3      551.19      529.84      8.98 o 
   1   5   3       11.12       13.75      0.53 o 
   2   5   3      489.44      442.79     10.05 o 
   3   5   3        8.73       10.40      0.87 o 
   4   5   3      244.41      252.67      5.14 o 
   5   5   3      118.98      103.65      3.72 o 
   6   5   3       55.28       68.06      2.56 o 
   7   5   3        0.06        0.19      0.82 o 
   8   5   3      117.10      121.93      5.71 o 
  -9   6   3        0.03        1.53      1.34 o 
  -8   6   3        0.30        2.01      0.97 o 
  -7   6   3       65.93       64.32      2.25 o 
  -6   6   3        1.98        3.38      1.26 o 
  -5   6   3       43.93       40.76      1.51 o 
  -4   6   3     1016.76      946.14     18.26 o 
  -3   6   3      124.42      101.82      2.08 o 
  -2   6   3       56.62       58.36      1.31 o 
  -1   6   3        9.05        6.73      0.39 o 
   0   6   3      852.79      968.96     16.12 o 
   1   6   3       83.27       78.91      1.84 o 
   2   6   3       59.52       65.94      1.66 o 
   3   6   3      349.90      391.32     11.11 o 
   4   6   3       24.56       31.43      1.38 o 
   5   6   3       18.60       32.64      1.55 o 
   6   6   3        6.90        8.45      1.51 o 
   7   6   3       97.92      101.00      4.25 o 
   8   6   3       38.14       41.53      5.58 o 
  -9   7   3       25.64       33.04      5.46 o 
  -8   7   3       16.67       16.36      1.89 o 
  -7   7   3       78.90       77.00      2.73 o 
  -6   7   3       73.08       66.83      2.71 o 
  -5   7   3        6.33        9.71      0.91 o 
  -4   7   3        3.80        2.51      1.23 o 
  -3   7   3      386.02      375.26      6.54 o 
  -2   7   3      840.30      823.77     12.25 o 
  -1   7   3       32.24       25.87      1.15 o 
   0   7   3      165.51      164.62      4.24 o 
   1   7   3       17.92       15.28      1.16 o 
   2   7   3       11.84        8.05      1.03 o 
   3   7   3       38.19       51.34      2.55 o 
   4   7   3       52.34       63.89      2.84 o 
   5   7   3       25.00       20.87      1.90 o 
   6   7   3      177.66      168.14      6.04 o 
   7   7   3       28.94       27.82      2.30 o 
   8   7   3       26.46       28.73      3.13 o 
  -8   8   3        6.80        6.05      1.74 o 
  -7   8   3       82.80       89.72      3.38 o 
  -6   8   3       99.69       93.10      3.22 o 
  -5   8   3      281.78      267.81      5.73 o 
  -4   8   3      169.54      158.99      3.48 o 
  -3   8   3       27.91       22.82      1.05 o 
  -2   8   3       64.03       54.96      1.63 o 
  -1   8   3      343.09      342.37      7.03 o 
   0   8   3       65.34       63.74      2.61 o 
   1   8   3      445.32      462.70     12.69 o 
   2   8   3        5.04        7.70      0.96 o 
   3   8   3        0.27        3.53      0.91 o 
   4   8   3      260.75      237.21      7.74 o 
   5   8   3       60.06       68.67      3.29 o 
   6   8   3       28.29       29.76      2.59 o 
   7   8   3       48.36       56.25      3.39 o 
  -8   9   3       17.27       17.44      2.33 o 
  -7   9   3       36.28       39.41      2.30 o 
  -6   9   3       95.02       89.52      3.31 o 
  -5   9   3      169.04      164.23      5.10 o 
  -4   9   3      502.56      462.75     11.02 o 
  -3   9   3       12.86       13.86      1.76 o 
  -2   9   3       36.04       32.67      2.06 o 
  -1   9   3      235.99      249.46      5.63 o 
   0   9   3      216.54      223.09      5.39 o 
   1   9   3        0.28       -0.15      0.64 o 
   2   9   3       16.55       24.52      1.63 o 
   3   9   3       13.55       13.14      1.47 o 
   4   9   3       41.47       40.80      2.53 o 
   5   9   3        1.63        0.74      1.19 o 
   6   9   3       50.45       50.69      3.23 o 
  -7  10   3       44.67       36.46     24.36 o 
  -6  10   3       90.08       87.28      4.74 o 
  -5  10   3      204.18      206.00      7.98 o 
  -4  10   3       55.78       59.24      3.43 o 
  -3  10   3      181.08      175.56      6.34 o 
  -2  10   3        0.45        0.99      1.40 o 
  -1  10   3       60.89       64.66      3.04 o 
   0  10   3       48.44       49.62      2.87 o 
   1  10   3      221.01      236.09     10.38 o 
   2  10   3       63.12       56.81      2.46 o 
   3  10   3      175.21      177.39      6.47 o 
   4  10   3        0.14       -0.35      1.06 o 
   5  10   3        0.79        3.54      1.51 o 
   6  10   3        0.57        0.43      1.20 o 
  -6  11   3      127.37      111.22      6.47 o 
  -5  11   3       26.60       30.47      3.31 o 
  -4  11   3      102.47       99.43      4.81 o 
  -3  11   3       67.67       68.50      5.15 o 
  -2  11   3      154.12      152.79      6.26 o 
  -1  11   3        0.18        1.35      1.24 o 
   0  11   3        4.41       12.40      1.75 o 
   1  11   3      166.34      164.10      6.57 o 
   2  11   3      255.75      276.29     12.64 o 
   3  11   3        0.10        4.02      3.09 o 
   4  11   3       34.57       36.86      3.32 o 
   5  11   3       17.31       23.75      3.26 o 
  -5  12   3       39.38       38.67      3.61 o 
  -4  12   3       15.14       20.74      2.33 o 
  -3  12   3       72.31       76.72      4.23 o 
  -2  12   3       11.21       13.43      2.15 o 
  -1  12   3       84.69       82.55      4.35 o 
   0  12   3       23.81       20.88      2.35 o 
   1  12   3       61.68       64.01      3.95 o 
   2  12   3       16.08       14.94      2.29 o 
   3  12   3      107.78       97.74      6.28 o 
  -2  13   3        8.72        8.97      2.01 o 
  -1  13   3       37.71       33.16      3.08 o 
   0  13   3      157.91      161.78      7.67 o 
   1  13   3        6.31        8.59      2.19 o 
 -10   0   4      215.25      196.53     10.20 o 
  -9   0   4      241.42      237.31     11.25 o 
  -8   0   4      130.70      119.88      4.26 o 
  -7   0   4       60.87       53.80      2.33 o 
  -6   0   4       90.46      107.55      3.17 o 
  -5   0   4        7.33       11.48      2.09 o 
  -4   0   4     1562.76     1530.85     23.42 o 
  -3   0   4      134.55      161.00      4.12 o 
  -2   0   4      147.98      116.97      2.24 o 
  -1   0   4     2175.88     2110.55     31.17 o 
   0   0   4        0.25        5.77      1.41 o 
   1   0   4     1741.78     1932.25     29.64 o 
   2   0   4      740.55      647.60     17.28 o 
   3   0   4     1510.79     1842.81     40.48 o 
   4   0   4     3988.18     3964.86     74.13 o 
   5   0   4        2.19        8.24      6.16 o 
   6   0   4      682.53      687.87     26.23 o 
   7   0   4      102.24      113.09      6.24 o 
   8   0   4      108.10      109.79      7.01 o 
   9   0   4       12.16       14.03      3.28 o 
 -10   1   4      186.14      175.69      6.73 o 
  -9   1   4      167.10      159.05      5.80 o 
  -8   1   4      130.39      126.30      3.48 o 
  -7   1   4      185.97      187.66      3.93 o 
  -6   1   4      343.29      327.68      5.37 o 
  -5   1   4      161.58      160.58      3.16 o 
  -4   1   4      219.85      253.12      2.96 o 
  -3   1   4      254.00      216.16      3.32 o 
  -2   1   4      273.02      277.23      2.98 o 
  -1   1   4      362.60      297.61      3.96 o 
   0   1   4      762.83      782.93     10.14 o 
   1   1   4     1260.62     1159.86     13.02 o 
   2   1   4       40.51       41.61      0.75 o 
   3   1   4      771.20      819.29     13.71 o 
   4   1   4        9.27        6.62      0.78 o 
   5   1   4      328.98      303.20      5.70 o 
   6   1   4        3.75        5.47      1.27 o 
   7   1   4      182.38      180.26      6.85 o 
   8   1   4        7.14       11.61      1.78 o 
   9   1   4      122.83      118.05      5.70 o 
 -10   2   4       84.39       84.71      4.86 o 
  -9   2   4      206.46      205.48      7.11 o 
  -8   2   4       62.50       60.49      2.73 o 
  -7   2   4      372.22      358.94      7.04 o 
  -6   2   4      142.26      144.02      2.81 o 
  -5   2   4      224.32      260.89      5.89 o 
  -4   2   4      174.36      150.88      2.52 o 
  -3   2   4      260.86      252.30      3.27 o 
  -2   2   4     3196.96     3284.65     39.64 o 
  -1   2   4      652.26      615.55      9.08 o 
   0   2   4        1.60        1.50      0.73 o 
   1   2   4       15.45        7.93      0.51 o 
   2   2   4      787.89      752.49     11.00 o 
   3   2   4     1003.93     1113.80     20.81 o 
   4   2   4     1402.06     1402.48     24.41 o 
   5   2   4       24.22       23.04      1.11 o 
   6   2   4      767.15      765.03     23.56 o 
   7   2   4       24.76       25.54      2.16 o 
   8   2   4       68.12       65.79      3.54 o 
   9   2   4        7.38       13.97      2.41 o 
 -10   3   4       17.33       20.86      2.57 o 
  -9   3   4       10.22       11.67      1.60 o 
  -8   3   4      246.56      235.46      5.51 o 
  -7   3   4      404.02      404.15      9.61 o 
  -6   3   4       55.97       53.06      1.63 o 
  -5   3   4      542.50      578.80      9.10 o 
  -4   3   4      149.94      156.17      3.05 o 
  -3   3   4      373.45      329.02      6.96 o 
  -2   3   4      901.05     1023.14     13.83 o 
  -1   3   4      621.40      576.89      7.69 o 
   0   3   4        2.33        1.02      0.33 o 
   1   3   4      508.46      478.04      6.23 o 
   2   3   4        9.86        5.95      0.40 o 
   3   3   4     1023.76     1010.44     17.14 o 
   4   3   4       31.10       29.45      1.25 o 
   5   3   4      434.85      421.42      8.66 o 
   6   3   4       30.19       26.42      1.70 o 
   7   3   4      132.88      129.33      5.74 o 
   8   3   4        5.68        9.65      1.87 o 
   9   3   4       35.59       33.96      2.81 o 
 -10   4   4       35.49       40.33      3.40 o 
  -9   4   4       84.44       78.65      3.77 o 
  -8   4   4      103.79       97.54      3.75 o 
  -7   4   4      119.89      112.51      3.61 o 
  -6   4   4      177.21      177.33      4.16 o 
  -5   4   4       86.30       84.71      2.05 o 
  -4   4   4     1313.41     1344.60     20.86 o 
  -3   4   4       27.14       15.23      0.73 o 
  -2   4   4     1321.86     1277.55     17.77 o 
  -1   4   4     1288.28     1328.58     17.10 o 
   0   4   4     1220.13     1175.00     16.29 o 
   1   4   4       33.86       27.26      0.78 o 
   2   4   4       23.38       17.74      1.69 o 
   3   4   4      113.50      104.76      5.22 o 
   4   4   4      586.88      609.64     15.56 o 
   5   4   4        0.31        1.57      0.78 o 
   6   4   4      183.58      188.28      5.05 o 
   7   4   4        7.72        5.11      1.75 o 
   8   4   4       26.01       25.78      3.78 o 
 -10   5   4       14.81       18.51      3.28 o 
  -9   5   4       90.83       98.73      5.11 o 
  -8   5   4        4.21        4.65      0.99 o 
  -7   5   4       35.03       33.71      2.20 o 
  -6   5   4       78.22       77.27      2.23 o 
  -5   5   4      672.90      680.28     12.01 o 
  -4   5   4      107.48       98.05      2.42 o 
  -3   5   4     1998.70     2118.45     33.94 o 
  -2   5   4      136.29      134.11      2.34 o 
  -1   5   4      665.81      613.74      8.32 o 
   0   5   4      158.51      183.31      2.56 o 
   1   5   4      259.90      281.73      4.27 o 
   2   5   4        1.88        4.08      0.50 o 
   3   5   4      436.69      436.47     10.80 o 
   4   5   4       79.19       78.73      2.25 o 
   5   5   4      500.02      479.89     11.52 o 
   6   5   4       13.40       10.26      1.16 o 
   7   5   4       17.09       20.65      1.71 o 
   8   5   4       24.17       21.76      2.78 o 
  -9   6   4        0.87        1.49      1.38 o 
  -8   6   4       66.20       62.58      2.95 o 
  -7   6   4        9.80        7.25      0.94 o 
  -6   6   4      263.02      266.63      5.90 o 
  -5   6   4      299.15      289.15      5.92 o 
  -4   6   4      790.73      833.34     14.92 o 
  -3   6   4      344.09      330.18     14.31 o 
  -2   6   4     1125.29     1132.27     19.77 o 
  -1   6   4        6.57        9.25      0.84 o 
   0   6   4      198.80      180.50      2.91 o 
   1   6   4      430.15      466.55     10.15 o 
   2   6   4      467.23      480.02     11.10 o 
   3   6   4      140.96      127.11      3.14 o 
   4   6   4       54.54       53.47      1.91 o 
   5   6   4       41.65       43.75      1.88 o 
   6   6   4       33.76       37.44      2.25 o 
   7   6   4        4.52        1.75      1.12 o 
   8   6   4       15.84       14.11      3.02 o 
  -9   7   4       36.36       36.92      3.86 o 
  -8   7   4        2.84        4.44      1.22 o 
  -7   7   4       29.46       35.63      1.80 o 
  -6   7   4        1.80        2.77      0.86 o 
  -5   7   4      250.77      246.62      6.74 o 
  -4   7   4       50.49       45.64      1.88 o 
  -3   7   4     1434.62     1386.98     28.27 o 
  -2   7   4      118.32      107.35      4.74 o 
  -1   7   4      697.25      673.11     15.35 o 
   0   7   4       98.04       89.52      2.36 o 
   1   7   4       57.68       52.03      1.70 o 
   2   7   4       79.23       84.38      4.55 o 
   3   7   4      283.04      280.53      5.88 o 
   4   7   4        0.28       -0.13      1.01 o 
   5   7   4       61.78       68.00      2.98 o 
   6   7   4       96.45       87.30      4.01 o 
   7   7   4       66.98       58.55      5.05 o 
  -8   8   4       65.84       65.33      4.40 o 
  -7   8   4        0.20        1.94      1.07 o 
  -6   8   4      173.96      172.65      5.63 o 
  -5   8   4       76.15       69.06      2.46 o 
  -4   8   4      170.48      166.09      3.80 o 
  -3   8   4       90.30       85.32      2.62 o 
  -2   8   4      173.04      187.18      4.33 o 
  -1   8   4       21.26       23.77      2.17 o 
   0   8   4      560.10      581.74     17.44 o 
   1   8   4       15.51       13.45      1.08 o 
   2   8   4      113.22      106.53      3.58 o 
   3   8   4      136.22      137.54      4.75 o 
   4   8   4       13.44       19.42      2.38 o 
   5   8   4       24.61       21.71      1.90 o 
   6   8   4       15.73       16.47      2.17 o 
   7   8   4       13.66       16.96      2.35 o 
  -8   9   4        0.05        0.01      1.42 o 
  -7   9   4       34.28       32.51      2.66 o 
  -6   9   4        5.27        6.94      1.27 o 
  -5   9   4      133.28      138.19      4.55 o 
  -4   9   4        0.01       -0.04      0.69 o 
  -3   9   4      112.22      113.52      4.26 o 
  -2   9   4      130.82      134.63      4.78 o 
  -1   9   4      208.89      215.78      5.37 o 
   0   9   4       45.25       48.77      1.96 o 
   1   9   4      168.80      161.46      4.54 o 
   2   9   4       16.01       16.68      1.24 o 
   3   9   4        5.75        9.09      1.69 o 
   4   9   4       56.67       53.08      3.01 o 
   5   9   4       98.22       85.34      3.99 o 
   6   9   4       20.84       24.82      2.63 o 
  -7  10   4        0.98        0.75      3.03 o 
  -6  10   4       70.35       60.19      3.64 o 
  -5  10   4        1.80        1.56      1.71 o 
  -4  10   4       15.38       14.23      1.95 o 
  -3  10   4        8.19        6.67      1.50 o 
  -2  10   4       14.92       18.00      2.04 o 
  -1  10   4       17.23       16.87      1.70 o 
   0  10   4      196.22      197.10      7.15 o 
   1  10   4        2.15        0.72      0.97 o 
   2  10   4       71.62       80.42      3.06 o 
   3  10   4       20.53       13.53      1.88 o 
   4  10   4        0.54        2.13      1.26 o 
   5  10   4       25.05       25.68      2.50 o 
  -6  11   4        0.79       -0.50      1.54 o 
  -5  11   4       12.37       11.93      1.95 o 
  -4  11   4        0.75        3.52      1.87 o 
  -3  11   4        1.14        2.03      1.47 o 
  -2  11   4        1.39        6.50      1.54 o 
  -1  11   4       17.37       18.52      1.99 o 
   0  11   4        7.03        9.95      1.86 o 
   1  11   4       22.24       22.57      2.87 o 
   2  11   4        8.31        8.72      1.73 o 
   3  11   4       40.10       30.41      4.14 o 
   4  11   4        0.82        1.86      2.06 o 
  -4  12   4        7.67       11.84      2.11 o 
  -3  12   4        0.04        0.21      1.32 o 
  -2  12   4        0.20        1.22      2.90 o 
  -1  12   4        2.85        2.88      1.53 o 
   0  12   4        0.38       -0.32      1.64 o 
   1  12   4       11.98        8.20      2.00 o 
   2  12   4       59.29       59.07      6.50 o 
   3  12   4        6.94        4.39      2.20 o 
  -2  13   4       17.27       20.39      2.67 o 
  -1  13   4        1.91        7.30      2.33 o 
   0  13   4        6.83        7.94      2.06 o 
 -10   1   5        0.03       -0.49      1.25 o 
  -9   1   5       10.41       12.55      1.88 o 
  -8   1   5        4.91        7.99      1.68 o 
  -7   1   5      138.84      141.75      4.97 o 
  -6   1   5       99.30      101.79      2.58 o 
  -5   1   5       52.47       67.62      1.50 o 
  -4   1   5      264.47      296.34      8.02 o 
  -3   1   5        5.64        5.92      0.49 o 
  -2   1   5       12.54       15.55      0.95 o 
  -1   1   5      637.08      686.85     11.15 o 
   0   1   5      414.52      489.02      6.97 o 
   1   1   5      376.11      393.61      8.97 o 
   2   1   5      561.11      599.73      8.49 o 
   3   1   5      156.28      164.40      2.81 o 
   4   1   5        8.75        8.65      0.62 o 
   5   1   5       62.59       57.85      2.84 o 
   6   1   5        0.00        2.01      1.82 o 
   7   1   5        3.16        3.81      1.38 o 
   8   1   5       13.54       14.20      2.08 o 
 -10   2   5       21.27       18.36      2.08 o 
  -9   2   5        5.71        5.67      1.58 o 
  -8   2   5      112.30      112.62      4.63 o 
  -7   2   5      149.37      141.12      3.77 o 
  -6   2   5       99.55       80.43      1.73 o 
  -5   2   5      110.52       94.68      1.63 o 
  -4   2   5       27.07       18.93      0.72 o 
  -3   2   5      353.40      407.76      5.05 o 
  -2   2   5        0.37        0.19      0.27 o 
  -1   2   5     1175.02     1300.91     20.80 o 
   0   2   5      419.23      424.54      5.40 o 
   1   2   5        0.36        0.48      0.46 o 
   2   2   5      283.95      323.57      9.44 o 
   3   2   5       85.94       89.06      3.29 o 
   4   2   5      277.04      285.80      5.57 o 
   5   2   5       30.51       28.66      1.23 o 
   6   2   5       53.80       50.04      2.56 o 
   7   2   5        2.39        2.44      1.35 o 
   8   2   5        2.64       -0.62      1.41 o 
 -10   3   5        2.61        2.40      1.94 o 
  -9   3   5      188.10      177.79      6.96 o 
  -8   3   5       24.56       24.80      2.17 o 
  -7   3   5      116.88      108.93      3.24 o 
  -6   3   5        0.82        1.71      0.53 o 
  -5   3   5       26.96       26.81      1.10 o 
  -4   3   5        0.30        0.97      0.52 o 
  -3   3   5      989.59     1081.69     15.41 o 
  -2   3   5      675.95      822.74     11.97 o 
  -1   3   5      217.50      243.35      3.77 o 
   0   3   5       43.01       35.89      1.00 o 
   1   3   5        0.60        0.51      0.28 o 
   2   3   5       11.15       10.34      0.75 o 
   3   3   5       82.27       71.03      1.90 o 
   4   3   5      220.38      215.02      5.51 o 
   5   3   5      284.83      281.02      6.28 o 
   6   3   5       53.13       48.14      2.68 o 
   7   3   5        0.71       -0.39      1.06 o 
   8   3   5       13.99       19.36      2.76 o 
 -10   4   5       42.00       42.58      3.73 o 
  -9   4   5        2.76        3.08      1.52 o 
  -8   4   5       39.47       36.15      1.93 o 
  -7   4   5      184.97      175.35      5.27 o 
  -6   4   5      374.82      346.98      7.61 o 
  -5   4   5      136.15      132.35      3.06 o 
  -4   4   5      261.36      226.21      4.31 o 
  -3   4   5      882.40     1006.71     16.50 o 
  -2   4   5        0.79        4.94      0.73 o 
  -1   4   5      210.41      265.31      3.84 o 
   0   4   5        0.06        0.14      0.31 o 
   1   4   5      446.82      430.56      5.75 o 
   2   4   5       69.12       69.57      1.72 o 
   3   4   5        5.18        6.64      0.73 o 
   4   4   5        3.96        6.08      1.35 o 
   5   4   5       12.02       15.07      1.28 o 
   6   4   5      155.13      149.98      4.21 o 
   7   4   5       21.15       19.15      2.06 o 
   8   4   5        1.76        5.00      2.33 o 
 -10   5   5       28.17       27.36      3.04 o 
  -9   5   5       36.97       36.90      2.62 o 
  -8   5   5        1.30        2.02      1.08 o 
  -7   5   5      179.53      176.30      4.88 o 
  -6   5   5       23.70       22.35      1.50 o 
  -5   5   5        1.94        5.04      0.91 o 
  -4   5   5        9.42       13.41      0.89 o 
  -3   5   5       79.77       72.10      1.76 o 
  -2   5   5      322.14      313.26      4.96 o 
  -1   5   5       26.05       28.07      1.15 o 
   0   5   5        0.15        1.05      0.61 o 
   1   5   5       35.32       40.66      0.98 o 
   2   5   5        0.24        1.45      0.69 o 
   3   5   5      120.06      113.90      3.19 o 
   4   5   5       21.21       20.49      1.55 o 
   5   5   5       17.69       15.75      1.39 o 
   6   5   5      258.58      261.11      6.87 o 
   7   5   5       12.76       15.75      2.13 o 
   8   5   5       21.61       24.35      3.69 o 
  -9   6   5        6.94       13.90      1.95 o 
  -8   6   5        5.14        6.12      1.18 o 
  -7   6   5      103.84       95.32      4.02 o 
  -6   6   5      197.12      191.63      5.01 o 
  -5   6   5        0.07        0.68      0.93 o 
  -4   6   5      562.51      542.44     10.05 o 
  -3   6   5        1.37        2.62      0.63 o 
  -2   6   5        7.53       11.64      0.70 o 
  -1   6   5      338.38      302.39      4.67 o 
   0   6   5      106.47      113.07      1.96 o 
   1   6   5      233.47      224.32      3.87 o 
   2   6   5      145.46      135.94      3.15 o 
   3   6   5       16.14       19.50      1.10 o 
   4   6   5        2.47        3.02      0.90 o 
   5   6   5        4.01        7.55      2.35 o 
   6   6   5        1.32        2.40      1.34 o 
   7   6   5      147.68      157.76     12.84 o 
  -9   7   5       11.39       11.55      3.10 o 
  -8   7   5       29.30       31.04      2.28 o 
  -7   7   5        0.04       -1.13      1.13 o 
  -6   7   5        8.44        7.80      0.96 o 
  -5   7   5      293.89      291.08      6.45 o 
  -4   7   5      187.12      183.05      4.10 o 
  -3   7   5      124.67      110.80      2.61 o 
  -2   7   5      345.85      329.96      5.81 o 
  -1   7   5       13.96       15.92      1.06 o 
   0   7   5      247.41      241.47      5.30 o 
   1   7   5        1.48       -0.85      0.92 o 
   2   7   5        2.27        2.26      0.64 o 
   3   7   5       28.17       31.14      1.93 o 
   4   7   5       49.38       50.18      2.79 o 
   5   7   5        0.24        2.05      2.84 o 
   6   7   5       57.51       67.72      3.61 o 
   7   7   5        1.80        2.67      2.02 o 
  -8   8   5        8.02        9.08      1.90 o 
  -7   8   5        6.11        6.38      1.62 o 
  -6   8   5       91.84       96.69      3.00 o 
  -5   8   5       12.04        8.90      0.98 o 
  -4   8   5      192.38      171.18      4.71 o 
  -3   8   5      246.25      231.16      5.86 o 
  -2   8   5        0.31       -0.64      1.02 o 
  -1   8   5      560.85      538.85     11.55 o 
   0   8   5        4.67        5.88      0.98 o 
   1   8   5      226.96      230.91      7.71 o 
   2   8   5       37.32       32.81      1.72 o 
   3   8   5        2.64        8.95      1.36 o 
   4   8   5       22.77       17.97      1.98 o 
   5   8   5       77.56       92.14      4.34 o 
   6   8   5        4.62        7.52      1.69 o 
  -8   9   5       17.03       20.01      5.05 o 
  -7   9   5       16.67       17.38      2.00 o 
  -6   9   5       44.43       39.57      2.34 o 
  -5   9   5       59.87       59.58      2.47 o 
  -4   9   5       58.76       57.24      4.87 o 
  -3   9   5      121.87      121.95      3.92 o 
  -2   9   5      295.18      288.16      7.01 o 
  -1   9   5        2.86        5.23      1.12 o 
   0   9   5      237.95      245.08      6.16 o 
   1   9   5       16.28       23.67      1.54 o 
   2   9   5      126.62      122.14      4.24 o 
   3   9   5       26.22       27.11      2.01 o 
   4   9   5       36.43       38.94      2.89 o 
   5   9   5       20.11       17.51      2.33 o 
   6   9   5       56.95       64.90      4.15 o 
  -7  10   5       58.89       60.39      5.05 o 
  -6  10   5        9.53       12.88      3.04 o 
  -5  10   5       46.68       44.59      2.96 o 
  -4  10   5        7.04        8.79      1.58 o 
  -3  10   5       88.42       90.14      4.48 o 
  -2  10   5       28.95       27.11      2.41 o 
  -1  10   5      310.84      322.24     10.58 o 
   0  10   5       33.67       32.41      3.36 o 
   1  10   5      160.35      170.63      5.78 o 
   2  10   5       46.01       45.46      2.96 o 
   3  10   5       71.17       79.44      3.83 o 
   4  10   5        0.61       -0.77      1.32 o 
   5  10   5       34.90       42.29      3.28 o 
  -6  11   5       91.26       87.47      5.59 o 
  -5  11   5        3.53        5.29      1.69 o 
  -4  11   5       46.82       40.16      2.82 o 
  -3  11   5        4.54        6.60      1.56 o 
  -2  11   5       40.54       43.47      3.00 o 
  -1  11   5       46.27       48.46      3.23 o 
   0  11   5      168.50      178.52      7.38 o 
   1  11   5       38.65       33.21      2.56 o 
   2  11   5      133.29      134.39      7.53 o 
   3  11   5        9.74       13.67      3.15 o 
   4  11   5       67.61       85.90      5.98 o 
  -4  12   5        3.33        3.25      1.49 o 
  -3  12   5       32.93       35.20      3.52 o 
  -2  12   5        7.22       12.87      2.12 o 
  -1  12   5       34.23       36.87      2.90 o 
   0  12   5       75.00       79.67      4.58 o 
   1  12   5      120.04      117.25      7.63 o 
   2  12   5        6.95       11.54      2.47 o 
 -10   0   6       62.05       55.92      6.52 o 
  -9   0   6      284.85      298.08     14.83 o 
  -8   0   6       18.19       24.30      3.25 o 
  -7   0   6      312.66      321.07     12.83 o 
  -6   0   6      436.73      450.19     15.98 o 
  -5   0   6       70.97       63.46      3.39 o 
  -4   0   6      598.21      599.26     17.26 o 
  -3   0   6      643.98      620.00     16.45 o 
  -2   0   6       20.15       29.58      0.93 o 
  -1   0   6      812.73      857.66     16.93 o 
   0   0   6      107.51      112.75      2.54 o 
   1   0   6      970.42     1163.35     21.81 o 
   2   0   6      522.59      459.39     10.11 o 
   3   0   6       18.40       16.01      1.82 o 
   4   0   6      442.06      442.02     16.45 o 
   5   0   6      367.14      385.73     22.20 o 
   6   0   6      452.38      418.55     21.71 o 
   7   0   6      220.43      220.30     11.66 o 
   8   0   6        1.98        4.24      2.63 o 
 -10   1   6       65.32       59.90      3.61 o 
  -9   1   6      100.12      112.64      4.97 o 
  -8   1   6      278.04      262.26      8.37 o 
  -7   1   6      397.32      432.64     11.96 o 
  -6   1   6      573.10      574.98     14.56 o 
  -5   1   6      743.83      738.96     16.51 o 
  -4   1   6      596.11      615.33     12.88 o 
  -3   1   6      125.02      109.65      1.90 o 
  -2   1   6     1468.19     1514.17     21.84 o 
  -1   1   6       72.73       63.96      1.35 o 
   0   1   6      401.31      393.85      5.40 o 
   1   1   6      185.98      174.21      2.77 o 
   2   1   6       56.51       58.36      1.15 o 
   3   1   6       75.93       67.33      1.51 o 
   4   1   6      187.44      177.83      5.22 o 
   5   1   6      272.52      284.93      8.21 o 
   6   1   6        3.27        2.36      1.25 o 
   7   1   6      113.22      119.10      5.13 o 
   8   1   6       21.93       23.61      2.50 o 
 -10   2   6       59.80       62.12      3.86 o 
  -9   2   6      185.68      191.83      7.48 o 
  -8   2   6       33.22       35.19      3.01 o 
  -7   2   6      103.99      104.12      3.86 o 
  -6   2   6      223.81      222.58      6.36 o 
  -5   2   6      156.91      149.81      3.15 o 
  -4   2   6     1023.06     1024.64     16.79 o 
  -3   2   6      958.57     1013.37     13.23 o 
  -2   2   6      248.51      276.69      3.88 o 
  -1   2   6      195.34      166.97      3.30 o 
   0   2   6      135.50      176.48      3.89 o 
   1   2   6       13.87       17.83      1.41 o 
   2   2   6      871.95      879.89     14.95 o 
   3   2   6       10.08        5.69      0.61 o 
   4   2   6      954.13      950.30     18.51 o 
   5   2   6        7.14       12.46      1.50 o 
   6   2   6        6.14        4.65      1.39 o 
   7   2   6       21.83       19.78      2.11 o 
   8   2   6      116.63      114.27      5.91 o 
 -10   3   6       47.80       49.32      3.59 o 
  -9   3   6       78.13       86.77      4.28 o 
  -8   3   6       66.88       59.65      3.14 o 
  -7   3   6      169.13      182.59      5.81 o 
  -6   3   6      192.91      199.48      4.82 o 
  -5   3   6      210.96      222.76      4.87 o 
  -4   3   6      691.05      727.12     14.41 o 
  -3   3   6      839.83      868.63     20.30 o 
  -2   3   6        9.28        8.09      0.91 o 
  -1   3   6      153.35      137.34      2.58 o 
   0   3   6       88.46       97.63      1.71 o 
   1   3   6      453.39      425.17      7.14 o 
   2   3   6      539.09      560.46     10.22 o 
   3   3   6     1186.23     1181.88     33.17 o 
   4   3   6        3.90        6.76      0.91 o 
   5   3   6        6.16        5.93      0.84 o 
   6   3   6       20.75       21.67      1.94 o 
   7   3   6       42.35       47.23      3.05 o 
   8   3   6       15.20       14.34      2.32 o 
 -10   4   6       35.88       44.28      3.75 o 
  -9   4   6       48.75       48.03      2.99 o 
  -8   4   6       64.75       74.18      3.48 o 
  -7   4   6       12.53       12.35      1.53 o 
  -6   4   6      130.62      136.40      5.00 o 
  -5   4   6      195.73      191.31      5.17 o 
  -4   4   6      854.63      909.97     15.83 o 
  -3   4   6      441.11      422.18      7.60 o 
  -2   4   6      440.55      435.76      6.75 o 
  -1   4   6      234.76      241.30      4.35 o 
   0   4   6       84.49       91.89      3.98 o 
   1   4   6      134.52      110.22      2.76 o 
   2   4   6      804.62      806.79     17.61 o 
   3   4   6        0.47        0.00      0.65 o 
   4   4   6      294.22      307.87      9.35 o 
   5   4   6       49.73       51.82      2.10 o 
   6   4   6       39.39       43.06      2.84 o 
   7   4   6       34.76       29.37      2.71 o 
  -9   5   6       24.21       24.48      2.27 o 
  -8   5   6        2.32        4.69      1.47 o 
  -7   5   6       39.75       44.12      2.18 o 
  -6   5   6       11.56       13.49      1.66 o 
  -5   5   6      352.80      357.44     17.05 o 
  -4   5   6       43.61       44.76      1.57 o 
  -3   5   6      275.38      278.61      5.14 o 
  -2   5   6      233.63      249.92      9.58 o 
  -1   5   6      578.71      592.58      9.26 o 
   0   5   6        9.46       12.20      0.73 o 
   1   5   6     1195.88     1210.94     18.78 o 
   2   5   6       21.60       20.10      1.06 o 
   3   5   6      294.67      261.76      9.91 o 
   4   5   6      229.37      216.42     11.55 o 
   5   5   6      183.23      184.52      5.00 o 
   6   5   6       26.59       22.59      2.10 o 
   7   5   6       29.07       26.15      3.04 o 
  -9   6   6        7.94       10.87      1.92 o 
  -8   6   6       56.26       63.94      3.40 o 
  -7   6   6       29.65       28.79      2.47 o 
  -6   6   6      170.36      178.12      9.17 o 
  -5   6   6        9.67       10.79      1.02 o 
  -4   6   6       74.27       69.38      1.94 o 
  -3   6   6      104.01      108.57      2.49 o 
  -2   6   6      437.81      420.08      7.20 o 
  -1   6   6      283.21      281.86      4.81 o 
   0   6   6     1567.99     1524.48     24.04 o 
   1   6   6        1.02        1.04      0.81 o 
   2   6   6       79.96       81.04      2.37 o 
   3   6   6      134.25      133.88      3.93 o 
   4   6   6       73.24       73.59      3.24 o 
   5   6   6       88.41       77.09      3.68 o 
   6   6   6      122.48      119.46      6.55 o 
   7   6   6        6.48       10.12      2.45 o 
  -9   7   6        0.83       -0.61      2.42 o 
  -8   7   6        9.01       13.26      1.96 o 
  -7   7   6       77.49       80.52      5.36 o 
  -6   7   6       25.52       26.53      1.87 o 
  -5   7   6      113.60      119.66      3.33 o 
  -4   7   6       62.06       57.07      1.94 o 
  -3   7   6      164.32      169.00      3.70 o 
  -2   7   6      205.53      211.97      4.24 o 
  -1   7   6      489.16      481.40      8.10 o 
   0   7   6       32.72       32.34      1.52 o 
   1   7   6      250.76      262.94      9.02 o 
   2   7   6        0.07        1.33      1.93 o 
   3   7   6      248.76      276.89      8.30 o 
   4   7   6       87.42       87.55      3.65 o 
   5   7   6      120.57      122.07      5.07 o 
   6   7   6       60.25       53.90      4.13 o 
  -8   8   6       27.85       21.84      2.54 o 
  -7   8   6        3.36        9.77      1.94 o 
  -6   8   6       32.80       33.98      2.20 o 
  -5   8   6       19.99       20.82      1.38 o 
  -4   8   6       36.45       34.93      1.51 o 
  -3   8   6       36.48       40.72      1.46 o 
  -2   8   6      444.72      425.26      9.84 o 
  -1   8   6        8.13       10.89      1.27 o 
   0   8   6      209.58      195.36      4.81 o 
   1   8   6      151.96      154.71      5.00 o 
   2   8   6      146.19      151.85      5.18 o 
   3   8   6       57.73       54.94      2.96 o 
   4   8   6       42.31       46.75      3.62 o 
   5   8   6       15.60       15.51      2.11 o 
   6   8   6       34.84       44.23      4.67 o 
  -7   9   6        0.22       -0.63      1.77 o 
  -6   9   6       20.80       23.22      2.66 o 
  -5   9   6       52.05       53.33      3.14 o 
  -4   9   6       33.99       39.20      2.69 o 
  -3   9   6      156.89      158.25      5.67 o 
  -2   9   6        7.04        8.32      1.13 o 
  -1   9   6       20.36       19.74      1.57 o 
   0   9   6       16.61       18.09      1.51 o 
   1   9   6       66.06       57.80      2.38 o 
   2   9   6       29.05       29.39      2.34 o 
   3   9   6      119.25      117.74      6.12 o 
   4   9   6        8.53       12.31      1.73 o 
   5   9   6       35.37       35.17      2.86 o 
  -6  10   6       12.64       10.39      4.04 o 
  -5  10   6       74.25       72.59      3.90 o 
  -4  10   6      106.28      109.99      5.27 o 
  -3  10   6       15.25       18.72      1.94 o 
  -2  10   6        0.23        1.34      1.27 o 
  -1  10   6        5.77        4.99      1.21 o 
   0  10   6       44.95       44.27      2.21 o 
   1  10   6       39.22       29.13      1.91 o 
   2  10   6       34.01       38.44      3.75 o 
   3  10   6       19.28       17.21      2.45 o 
   4  10   6       19.37       28.89      5.12 o 
  -5  11   6       26.04       19.11      2.55 o 
  -4  11   6        3.88        1.46      1.39 o 
  -3  11   6        6.51        8.83      1.92 o 
  -2  11   6        1.34        0.94      1.27 o 
  -1  11   6        2.41        1.49      1.47 o 
   0  11   6       30.12       33.26      2.74 o 
   1  11   6        9.91       10.84      2.73 o 
   2  11   6        4.18        7.61      2.65 o 
   3  11   6        9.35        9.40      3.26 o 
  -3  12   6        7.47        9.05      2.05 o 
  -2  12   6        0.01       -0.75      1.30 o 
  -1  12   6        0.01        0.11      1.47 o 
   0  12   6        3.38        0.45      1.72 o 
   1  12   6       11.23        8.29      2.77 o 
 -10   1   7        9.54       16.82      2.56 o 
  -9   1   7       45.36       43.86      2.99 o 
  -8   1   7        5.02        7.79      1.52 o 
  -7   1   7       11.80       13.24      1.57 o 
  -6   1   7        0.14        1.31      2.43 o 
  -5   1   7       14.33       12.74      2.09 o 
  -4   1   7       62.82       64.26      2.48 o 
  -3   1   7       50.47       44.89      1.37 o 
  -2   1   7        8.14        7.35      0.46 o 
  -1   1   7       41.64       33.51      1.03 o 
   0   1   7       72.95       78.60      1.60 o 
   1   1   7      116.19      107.44      2.84 o 
   2   1   7        1.82        0.94      0.36 o 
   3   1   7        0.36        0.55      0.41 o 
   4   1   7       80.29       81.08      3.24 o 
   5   1   7      215.76      230.28      9.69 o 
   6   1   7      117.58      115.39      4.89 o 
   7   1   7       86.77       87.93      4.48 o 
 -10   2   7        1.35       -0.19      1.37 o 
  -9   2   7        2.93        6.84      2.04 o 
  -8   2   7       95.97       88.84      3.87 o 
  -7   2   7      181.15      189.57      6.17 o 
  -6   2   7      287.26      264.52      8.04 o 
  -5   2   7       96.94       94.41      3.72 o 
  -4   2   7       66.75       71.03      1.77 o 
  -3   2   7        9.64       18.94      0.73 o 
  -2   2   7       15.53       20.80      0.75 o 
  -1   2   7      113.58      112.74      5.15 o 
   0   2   7      401.73      414.48      6.42 o 
   1   2   7        2.62        4.81      0.54 o 
   2   2   7      309.38      319.55      6.19 o 
   3   2   7       66.19       74.16      2.07 o 
   4   2   7      183.27      192.91      4.40 o 
   5   2   7       76.70       68.15      3.27 o 
   6   2   7        1.52        1.76      1.13 o 
   7   2   7        0.88        0.12      1.23 o 
 -10   3   7        3.75        3.50      1.55 o 
  -9   3   7       29.16       30.58      3.11 o 
  -8   3   7       13.36       16.06      2.54 o 
  -7   3   7      197.24      188.29      6.13 o 
  -6   3   7      136.65      135.67      4.69 o 
  -5   3   7        0.25        0.03      0.74 o 
  -4   3   7      116.20      101.54      2.75 o 
  -3   3   7        1.95        2.39      0.43 o 
  -2   3   7       12.44       17.23      0.87 o 
  -1   3   7      236.00      230.56      5.64 o 
   0   3   7      239.82      236.78      3.97 o 
   1   3   7      187.82      182.15      3.11 o 
   2   3   7       58.71       58.65      1.87 o 
   3   3   7      271.12      260.94      5.58 o 
   4   3   7        6.46        8.14      0.96 o 
   5   3   7        1.01        0.33      0.93 o 
   6   3   7       29.87       30.18      2.45 o 
   7   3   7        6.82        7.10      1.95 o 
 -10   4   7        1.47        1.04      1.55 o 
  -9   4   7       54.02       58.55      3.54 o 
  -8   4   7       63.89       67.89      3.45 o 
  -7   4   7      105.65      116.94      4.43 o 
  -6   4   7      559.35      536.63     14.31 o 
  -5   4   7       60.98       56.69      2.05 o 
  -4   4   7       11.77        9.66      0.74 o 
  -3   4   7       19.29       32.05      1.67 o 
  -2   4   7        7.06        7.45      0.64 o 
  -1   4   7      125.02      111.54      2.27 o 
   0   4   7      720.28      694.76     12.98 o 
   1   4   7       95.62       84.35      1.83 o 
   2   4   7       30.22       31.05      2.45 o 
   3   4   7      286.40      283.81      6.46 o 
   4   4   7       11.14       13.55      1.40 o 
   5   4   7       37.49       46.98      2.79 o 
   6   4   7       13.17       17.35      1.94 o 
   7   4   7       40.34       40.90      2.85 o 
  -9   5   7       62.30       56.58      3.51 o 
  -8   5   7       17.84       23.53      2.55 o 
  -7   5   7        9.65        9.97      1.44 o 
  -6   5   7       11.38       12.88      1.56 o 
  -5   5   7      100.49       75.71      2.62 o 
  -4   5   7      115.86      108.16      2.87 o 
  -3   5   7      139.69      130.21      2.95 o 
  -2   5   7        8.28        6.60      0.74 o 
  -1   5   7      302.39      297.32      6.06 o 
   0   5   7       42.98       45.90      1.43 o 
   1   5   7      157.89      139.65      3.94 o 
   2   5   7      104.56      106.28      3.76 o 
   3   5   7       22.58       24.26      1.64 o 
   4   5   7      140.83      152.95      4.28 o 
   5   5   7        1.50        6.22      2.66 o 
   6   5   7       69.69       76.12      5.13 o 
   7   5   7       10.09       12.83      2.62 o 
  -9   6   7       23.38       25.23      2.46 o 
  -8   6   7       41.99       48.40      2.90 o 
  -7   6   7       70.03       71.62      3.49 o 
  -6   6   7       51.44       50.91      2.35 o 
  -5   6   7       56.09       48.97      3.30 o 
  -4   6   7      176.83      158.59      4.64 o 
  -3   6   7      122.11      101.43      2.62 o 
  -2   6   7       37.39       36.62      1.32 o 
  -1   6   7      853.30      783.97     13.51 o 
   0   6   7        0.51        0.15      0.61 o 
   1   6   7       23.84       23.44      1.49 o 
   2   6   7      275.05      278.52      6.35 o 
   3   6   7        0.26        1.54      1.31 o 
   4   6   7        0.00        3.82      1.26 o 
   5   6   7       83.23       86.51      4.19 o 
   6   6   7       12.55       11.45      2.46 o 
  -8   7   7        3.27        6.45      1.63 o 
  -7   7   7       11.62       14.36      1.76 o 
  -6   7   7        0.83        0.71      0.92 o 
  -5   7   7       35.32       36.76      1.72 o 
  -4   7   7        0.29        1.01      0.71 o 
  -3   7   7      370.28      330.13      6.89 o 
  -2   7   7      690.07      709.72     13.20 o 
  -1   7   7       30.64       23.34      1.01 o 
   0   7   7        0.65        1.77      0.98 o 
   1   7   7       78.55       82.10      3.14 o 
   2   7   7       43.27       40.63      2.47 o 
   3   7   7        2.08        5.32      2.02 o 
   4   7   7       98.73      117.89      4.86 o 
   5   7   7        0.19       -0.86      1.21 o 
   6   7   7       33.92       43.39      4.34 o 
  -8   8   7        0.12        2.64      1.65 o 
  -7   8   7        2.08        4.84      1.43 o 
  -6   8   7       61.65       55.49      2.52 o 
  -5   8   7        0.33        0.92      0.80 o 
  -4   8   7       52.76       48.16      1.92 o 
  -3   8   7      164.03      164.11      4.52 o 
  -2   8   7        0.01        0.39      0.84 o 
  -1   8   7      128.90      115.19      4.30 o 
   0   8   7       72.56       64.08      2.34 o 
   1   8   7      131.39      141.14      4.04 o 
   2   8   7        4.30        5.39      1.63 o 
   3   8   7       63.44       81.81      3.85 o 
   4   8   7        2.42        3.56      1.39 o 
   5   8   7       52.69       51.52      3.53 o 
  -7   9   7        7.30        5.80      2.42 o 
  -6   9   7        3.15        6.24      2.54 o 
  -5   9   7       80.37       78.78      4.30 o 
  -4   9   7      147.52      135.18      4.46 o 
  -3   9   7       30.48       30.02      1.86 o 
  -2   9   7        2.20        1.86      0.95 o 
  -1   9   7      210.09      212.99      5.99 o 
   0   9   7      363.96      359.25      9.45 o 
   1   9   7       11.70       14.73      1.99 o 
   2   9   7      104.50      110.08      5.18 o 
   3   9   7        0.61        4.06      1.55 o 
   4   9   7       17.71       20.72      2.28 o 
  -6  10   7       20.50       17.04      2.75 o 
  -5  10   7       30.40       28.77      3.06 o 
  -4  10   7        8.76       12.64      1.91 o 
  -3  10   7        5.14        4.96      1.44 o 
  -2  10   7       44.33       44.31      2.34 o 
  -1  10   7       77.19       80.36      3.69 o 
   0  10   7       73.20       75.03      3.25 o 
   1  10   7      202.14      205.63      7.37 o 
   2  10   7       10.52       13.78      1.79 o 
   3  10   7       46.98       47.16      3.33 o 
  -5  11   7       10.76       11.14      2.42 o 
  -4  11   7        8.72       13.13      2.88 o 
  -3  11   7       43.13       38.51      3.02 o 
  -2  11   7       82.68       74.25      4.05 o 
  -1  11   7        7.80       10.09      1.85 o 
   0  11   7       77.02       84.36      7.01 o 
   1  11   7       29.80       32.55      5.38 o 
   2  11   7       94.18       94.50      6.17 o 
  -2  12   7       30.34       35.92      3.11 o 
  -1  12   7       48.06       50.28      4.89 o 
 -10   0   8       63.57       67.14      5.95 o 
  -9   0   8       19.90       23.21      8.13 o 
  -8   0   8        4.54       10.33      2.43 o 
  -7   0   8       83.91       87.97      8.04 o 
  -6   0   8      196.53      196.71      8.62 o 
  -5   0   8     1137.67     1124.72     40.42 o 
  -4   0   8     1513.49     1507.16     49.39 o 
  -3   0   8      335.80      341.45     10.75 o 
  -2   0   8       40.24       44.33      1.67 o 
  -1   0   8       36.06       28.18      1.61 o 
   0   0   8        3.04        1.68      1.25 o 
   1   0   8      205.44      213.15      6.22 o 
   2   0   8      333.61      292.20      8.70 o 
   3   0   8      304.66      300.17     14.42 o 
   4   0   8       37.31       35.49      3.18 o 
   5   0   8       59.31       49.06      4.23 o 
   6   0   8      106.78      106.88      6.60 o 
   7   0   8      105.66      107.09      8.35 o 
 -10   1   8       20.59       18.92      2.49 o 
  -9   1   8      130.13      135.79      6.53 o 
  -8   1   8       75.15       76.63      3.89 o 
  -7   1   8      140.89      152.23      5.31 o 
  -6   1   8      710.12      729.54     19.50 o 
  -5   1   8      556.64      578.56     14.72 o 
  -4   1   8      803.33      783.18     18.13 o 
  -3   1   8      625.33      616.14     10.24 o 
  -2   1   8       96.79       97.30      1.88 o 
  -1   1   8      157.42      154.21      3.59 o 
   0   1   8      369.72      349.45      5.87 o 
   1   1   8      204.70      201.24      4.17 o 
   2   1   8      613.05      567.56     10.61 o 
   3   1   8      101.25      119.23      3.90 o 
   4   1   8      241.75      256.62      7.86 o 
   5   1   8       80.79       84.72      3.76 o 
   6   1   8        0.01        0.02      1.09 o 
   7   1   8       40.73       41.01      2.98 o 
 -10   2   8        0.26        4.84      2.16 o 
  -9   2   8      105.00      101.70      5.02 o 
  -8   2   8       41.02       40.84      2.73 o 
  -7   2   8      103.51      110.16      4.57 o 
  -6   2   8      438.65      459.18     12.92 o 
  -5   2   8      273.17      273.49      7.66 o 
  -4   2   8      234.11      240.73      6.04 o 
  -3   2   8      811.88      760.09     11.30 o 
  -2   2   8      109.58      100.84      3.53 o 
  -1   2   8       23.21       28.14      1.12 o 
   0   2   8      180.79      180.26      3.40 o 
   1   2   8       34.49       30.76      1.16 o 
   2   2   8      311.77      292.34      6.03 o 
   3   2   8      424.03      420.58      8.62 o 
   4   2   8      159.98      147.19      5.24 o 
   5   2   8        2.32        0.89      1.08 o 
   6   2   8        0.96        0.13      1.17 o 
   7   2   8        0.47        0.75      1.49 o 
 -10   3   8       13.70       23.16      2.65 o 
  -9   3   8        4.10       10.54      1.80 o 
  -8   3   8      229.85      236.60      8.47 o 
  -7   3   8      317.44      333.99     10.32 o 
  -6   3   8       55.62       61.48      2.96 o 
  -5   3   8      133.10      140.41      4.53 o 
  -4   3   8      165.04      161.33      3.55 o 
  -3   3   8       49.55       50.18      1.48 o 
  -2   3   8      551.14      533.58      9.75 o 
  -1   3   8      669.57      664.82     12.24 o 
   0   3   8       95.64       91.00      2.14 o 
   1   3   8      245.72      241.63      4.96 o 
   2   3   8      235.76      223.89      5.37 o 
   3   3   8      189.03      190.66      4.63 o 
   4   3   8        9.63        8.59      1.36 o 
   5   3   8       20.27       25.01      2.06 o 
   6   3   8        8.62        9.54      1.78 o 
   7   3   8       41.99       43.16      3.56 o 
  -9   4   8       68.38       79.83      4.54 o 
  -8   4   8       45.10       50.23      3.09 o 
  -7   4   8       76.13       72.31      3.44 o 
  -6   4   8      209.46      210.85      6.67 o 
  -5   4   8       45.41       52.70      2.50 o 
  -4   4   8       21.72       27.36      1.68 o 
  -3   4   8      247.31      247.17      4.63 o 
  -2   4   8       31.17       33.90      1.74 o 
  -1   4   8      223.58      214.28      4.11 o 
   0   4   8      617.60      603.28     10.52 o 
   1   4   8       28.08       28.52      1.15 o 
   2   4   8      618.16      627.00     13.33 o 
   3   4   8        9.15       12.39      1.27 o 
   4   4   8       20.67       17.26      1.29 o 
   5   4   8       82.15       75.21      3.63 o 
   6   4   8       14.52       16.48      2.04 o 
  -9   5   8       36.95       40.86      3.22 o 
  -8   5   8        3.49        6.45      2.08 o 
  -7   5   8       19.55       26.29      2.31 o 
  -6   5   8       65.87       64.10      2.85 o 
  -5   5   8       53.60       53.63      2.83 o 
  -4   5   8       55.30       59.40      2.38 o 
  -3   5   8        6.62        9.16      1.45 o 
  -2   5   8       31.32       32.14      1.47 o 
  -1   5   8      102.67      107.70      3.14 o 
   0   5   8      170.05      179.03      3.79 o 
   1   5   8     1139.39     1127.60     22.68 o 
   2   5   8       15.81       16.71      1.20 o 
   3   5   8       49.21       42.30      2.12 o 
   4   5   8       25.97       20.69      1.53 o 
   5   5   8       16.02       15.44      1.82 o 
   6   5   8       32.82       28.64      3.20 o 
  -9   6   8       28.45       33.42      2.99 o 
  -8   6   8       41.64       38.60      2.75 o 
  -7   6   8        4.72       12.42      1.61 o 
  -6   6   8        0.17        0.19      0.88 o 
  -5   6   8       75.41       78.63      2.98 o 
  -4   6   8       77.80       66.78      3.45 o 
  -3   6   8       20.37       28.13      1.36 o 
  -2   6   8       97.54       84.00      2.33 o 
  -1   6   8      169.87      167.06      3.93 o 
   0   6   8      330.13      323.40      6.32 o 
   1   6   8       26.35       24.53      1.30 o 
   2   6   8      168.25      174.83      4.55 o 
   3   6   8        1.03        2.64      1.19 o 
   4   6   8       51.50       50.43      2.85 o 
   5   6   8       58.33       65.72      4.93 o 
   6   6   8       79.27       87.28      5.73 o 
  -8   7   8       10.28       14.72      1.86 o 
  -7   7   8       18.46       18.86      2.36 o 
  -6   7   8       10.84       14.51      1.47 o 
  -5   7   8        2.06        4.42      1.63 o 
  -4   7   8       95.02       87.33      2.69 o 
  -3   7   8       14.66       14.07      1.14 o 
  -2   7   8        6.96       10.10      1.28 o 
  -1   7   8      229.23      239.68      5.10 o 
   0   7   8       70.13       64.51      2.38 o 
   1   7   8       61.58       61.00      3.31 o 
   2   7   8       84.40       98.53      4.14 o 
   3   7   8      184.61      184.34      6.66 o 
   4   7   8       30.44       28.77      2.39 o 
   5   7   8       68.43       71.08      5.32 o 
  -7   8   8       31.06       32.42      2.36 o 
  -6   8   8       13.84       13.19      1.64 o 
  -5   8   8        7.96       15.07      1.44 o 
  -4   8   8        0.25        0.99      0.77 o 
  -3   8   8      105.42      105.61      3.80 o 
  -2   8   8      333.94      293.32      7.49 o 
  -1   8   8       14.63       17.80      2.00 o 
   0   8   8       17.92       18.27      1.78 o 
   1   8   8       36.11       37.30      2.42 o 
   2   8   8        1.09        2.52      1.23 o 
   3   8   8      109.79      113.86      5.07 o 
   4   8   8      195.89      209.09      8.24 o 
  -7   9   8        3.36        3.99      2.10 o 
  -6   9   8       20.10       24.10      3.16 o 
  -5   9   8       11.46       11.53      1.64 o 
  -4   9   8       25.01       27.71      1.98 o 
  -3   9   8       61.11       62.80      2.80 o 
  -2   9   8        0.01        0.48      0.99 o 
  -1   9   8       14.51       15.17      1.42 o 
   0   9   8        0.72       -0.99      0.99 o 
   1   9   8        4.79        7.74      1.45 o 
   2   9   8       30.26       38.83      3.24 o 
   3   9   8       52.12       57.23      3.30 o 
   4   9   8       23.02       24.62      3.79 o 
  -6  10   8        5.45        7.17      2.28 o 
  -5  10   8       80.64       85.22      6.13 o 
  -4  10   8       67.40       65.94      4.27 o 
  -3  10   8       39.56       32.88      2.63 o 
  -2  10   8        0.98        2.59      1.15 o 
  -1  10   8       24.75       22.43      1.89 o 
   0  10   8       26.21       20.18      2.08 o 
   1  10   8       46.19       46.47      3.35 o 
   2  10   8       23.03       26.21      4.34 o 
  -4  11   8        1.46       -0.46      1.58 o 
  -3  11   8        9.69        9.93      2.04 o 
  -2  11   8        5.48       10.51      1.94 o 
  -1  11   8        8.32        6.88      2.25 o 
   0  11   8       77.90       80.59      5.49 o 
   1  11   8       31.45       36.03      7.01 o 
 -10   1   9       15.41       15.40      2.34 o 
  -9   1   9        3.29        4.20      1.59 o 
  -8   1   9        9.97       10.02      1.62 o 
  -7   1   9       83.72       86.90      3.94 o 
  -6   1   9      332.28      348.66     10.29 o 
  -5   1   9      240.47      244.62      7.44 o 
  -4   1   9      120.59      128.52      4.19 o 
  -3   1   9      314.53      305.13      5.99 o 
  -2   1   9       44.63       38.52      1.18 o 
  -1   1   9       17.98       14.21      1.12 o 
   0   1   9        0.58        0.77      0.72 o 
   1   1   9       19.81       17.16      0.87 o 
   2   1   9        2.40        2.88      0.85 o 
   3   1   9        0.83        1.47      1.22 o 
   4   1   9        0.03        0.01      0.98 o 
   5   1   9       10.19       14.03      1.76 o 
   6   1   9        1.26        1.23      1.27 o 
 -10   2   9       14.51       16.14      2.43 o 
  -9   2   9        4.79        4.59      2.01 o 
  -8   2   9      186.33      176.21      6.93 o 
  -7   2   9      158.93      176.07      6.46 o 
  -6   2   9        3.22        6.31      1.87 o 
  -5   2   9       32.16       30.48      1.93 o 
  -4   2   9       62.25       60.10      2.45 o 
  -3   2   9        0.52        1.72      0.84 o 
  -2   2   9      293.32      283.39      6.91 o 
  -1   2   9      456.92      427.19      8.37 o 
   0   2   9      125.64      123.12      2.73 o 
   1   2   9        2.87        4.12      0.82 o 
   2   2   9       21.18       21.19      1.23 o 
   3   2   9       30.29       28.78      1.93 o 
   4   2   9       19.80       21.54      2.09 o 
   5   2   9        1.92        2.59      1.17 o 
   6   2   9       12.11       15.32      2.09 o 
  -9   3   9       18.87       24.79      2.65 o 
  -8   3   9        8.04       16.31      2.39 o 
  -7   3   9        0.04        3.44      1.31 o 
  -6   3   9       30.80       25.64      1.99 o 
  -5   3   9      103.16       96.24      4.60 o 
  -4   3   9      280.28      262.62      7.14 o 
  -3   3   9        1.67        3.07      1.17 o 
  -2   3   9       55.80       52.18      2.58 o 
  -1   3   9      247.38      220.34     10.68 o 
   0   3   9       19.19       25.65      1.76 o 
   1   3   9       11.74       12.49      0.86 o 
   2   3   9        3.55        5.14      0.88 o 
   3   3   9        0.64        0.74      0.76 o 
   4   3   9        2.25        4.15      1.43 o 
   5   3   9       10.50       12.88      1.82 o 
   6   3   9        1.76        2.71      1.54 o 
  -9   4   9       78.40       76.37      4.48 o 
  -8   4   9        0.08       -0.05      1.21 o 
  -7   4   9       13.18       11.91      1.68 o 
  -6   4   9      154.23      152.21      7.24 o 
  -5   4   9       55.25       49.99      2.60 o 
  -4   4   9       24.61       26.14      1.47 o 
  -3   4   9      652.48      601.41     11.00 o 
  -2   4   9        0.57        0.84      0.65 o 
  -1   4   9        3.79        3.51      0.72 o 
   0   4   9      696.59      667.59     12.29 o 
   1   4   9        4.36        5.80      0.92 o 
   2   4   9       22.42       20.35      2.01 o 
   3   4   9        5.39        9.42      1.13 o 
   4   4   9        1.23        3.45      1.19 o 
   5   4   9        5.23       12.54      1.88 o 
   6   4   9       43.89       45.58      4.12 o 
  -9   5   9        4.92        2.91      1.76 o 
  -8   5   9        6.88       14.73      2.20 o 
  -7   5   9        9.81       11.51      1.73 o 
  -6   5   9        1.49        1.06      1.06 o 
  -5   5   9      156.69      136.27      4.73 o 
  -4   5   9      140.87      134.43      4.66 o 
  -3   5   9       83.73       75.16      2.26 o 
  -2   5   9      139.60      137.87      3.77 o 
  -1   5   9       21.95       24.91      1.25 o 
   0   5   9       61.42       58.08      1.85 o 
   1   5   9      151.33      153.29      4.18 o 
   2   5   9      140.83      151.46      4.37 o 
   3   5   9        2.48        4.12      1.37 o 
   4   5   9       14.03       15.07      1.80 o 
   5   5   9       11.72       15.21      2.49 o 
  -8   6   9       28.36       28.23      2.48 o 
  -7   6   9        0.02       -0.89      1.19 o 
  -6   6   9       29.71       34.48      2.19 o 
  -5   6   9        0.12        1.67      1.08 o 
  -4   6   9       38.04       34.04      2.16 o 
  -3   6   9      196.04      176.42      5.42 o 
  -2   6   9       85.56       75.72      2.48 o 
  -1   6   9      193.35      185.60      4.33 o 
   0   6   9       16.49       14.21      0.96 o 
   1   6   9       57.91       59.80      2.20 o 
   2   6   9       75.34       76.43      2.74 o 
   3   6   9       60.24       67.47      3.51 o 
   4   6   9        0.00        0.91      1.65 o 
   5   6   9       99.08      109.77      7.01 o 
  -8   7   9        0.77       -0.47      1.52 o 
  -7   7   9        8.56        9.59      1.70 o 
  -6   7   9        3.29        7.06      2.51 o 
  -5   7   9        6.86        9.59      2.08 o 
  -4   7   9        3.93        5.22      1.64 o 
  -3   7   9      120.76      111.55      3.27 o 
  -2   7   9       61.48       55.61      2.00 o 
  -1   7   9       68.27       69.26      2.63 o 
   0   7   9       88.09       79.50      2.83 o 
   1   7   9       27.37       34.77      3.37 o 
   2   7   9        3.62        2.67      1.25 o 
   3   7   9      102.01      102.29      4.74 o 
   4   7   9      176.31      195.76      9.71 o 
  -7   8   9        2.71        2.68      1.72 o 
  -6   8   9        4.62        6.08      1.78 o 
  -5   8   9        3.45        4.31      1.51 o 
  -4   8   9        3.82        4.69      1.36 o 
  -3   8   9        2.00        1.62      1.03 o 
  -2   8   9       84.18       74.78      3.05 o 
  -1   8   9       80.84       79.80      3.73 o 
   0   8   9       22.59       24.06      2.25 o 
   1   8   9       55.81       61.20      3.34 o 
   2   8   9        7.58        8.87      1.82 o 
   3   8   9        9.63       11.27      2.83 o 
   4   8   9        6.96        3.70      1.92 o 
  -6   9   9        1.88        6.85      4.24 o 
  -5   9   9        3.51        1.66      1.40 o 
  -4   9   9        1.18        1.03      1.19 o 
  -3   9   9       26.10       29.54      2.14 o 
  -2   9   9        4.88        6.19      1.25 o 
  -1   9   9       77.94       79.56      3.24 o 
   0   9   9       31.60       32.82      2.42 o 
   1   9   9       19.52       20.05      2.24 o 
   2   9   9      123.27      130.50      5.88 o 
   3   9   9       48.62       54.84      3.74 o 
  -5  10   9        4.04        6.23      3.38 o 
  -4  10   9        4.69        8.08      3.74 o 
  -3  10   9        0.64        2.74      1.67 o 
  -2  10   9       21.62       22.00      2.88 o 
  -1  10   9        0.13       -0.11      1.11 o 
   0  10   9       43.82       34.81      2.64 o 
   1  10   9       98.19      101.07      5.14 o 
  -2  11   9        3.51       -1.27      2.57 o 
  -9   0  10        0.98        3.57      2.21 o 
  -8   0  10       11.07       15.88      3.28 o 
  -7   0  10       14.97       21.07      3.00 o 
  -6   0  10        0.12        2.11      1.78 o 
  -5   0  10     1514.27     1587.83     60.91 o 
  -4   0  10     1015.44     1003.03     36.12 o 
  -3   0  10        1.29        6.46      2.98 o 
  -2   0  10       39.72       38.42      1.89 o 
  -1   0  10        0.61        6.81      2.68 o 
   0   0  10       39.61       47.79      2.26 o 
   1   0  10      548.40      474.15     12.18 o 
   2   0  10      272.85      244.42     10.50 o 
   3   0  10      147.38      146.67      7.51 o 
   4   0  10       29.23       33.15      3.29 o 
   5   0  10        0.01        0.88      1.55 o 
  -9   1  10       34.08       38.43      3.19 o 
  -8   1  10       25.13       27.70      2.52 o 
  -7   1  10        0.35        1.81      1.22 o 
  -6   1  10      387.52      388.31     11.85 o 
  -5   1  10      209.68      208.25      6.83 o 
  -4   1  10      253.42      260.56      7.41 o 
  -3   1  10      801.98      791.38     19.50 o 
  -2   1  10        2.95        5.75      0.90 o 
  -1   1  10      244.65      254.46      9.23 o 
   0   1  10      494.08      453.43      8.79 o 
   1   1  10      144.13      146.72      3.21 o 
   2   1  10      503.40      507.19     13.85 o 
   3   1  10       99.48      101.92      4.13 o 
   4   1  10       36.29       39.52      2.46 o 
   5   1  10       34.87       32.10      2.70 o 
  -9   2  10        6.28       12.02      2.17 o 
  -8   2  10        0.01       -0.01      1.21 o 
  -7   2  10      233.72      253.34      8.85 o 
  -6   2  10      293.85      294.95      9.20 o 
  -5   2  10       66.77       66.48      3.28 o 
  -4   2  10        0.26        1.59      0.93 o 
  -3   2  10      365.92      378.17     10.10 o 
  -2   2  10      256.87      257.33      5.12 o 
  -1   2  10       31.60       27.62      1.40 o 
   0   2  10      301.80      268.68      5.58 o 
   1   2  10      153.08      152.20      4.04 o 
   2   2  10       49.72       48.63      2.68 o 
   3   2  10      183.86      173.71      5.92 o 
   4   2  10       16.97       20.57      2.32 o 
   5   2  10        6.33        4.07      1.39 o 
  -9   3  10        1.20        4.21      1.98 o 
  -8   3  10      213.81      211.49      8.41 o 
  -7   3  10      187.35      193.38      7.18 o 
  -6   3  10       26.79       27.57      2.21 o 
  -5   3  10       23.92       23.60      1.78 o 
  -4   3  10       44.97       49.96      2.31 o 
  -3   3  10        4.52        4.47      1.34 o 
  -2   3  10      596.42      538.62     16.85 o 
  -1   3  10      641.50      605.61     12.58 o 
   0   3  10       32.60       33.96      1.46 o 
   1   3  10      128.62      132.57      3.75 o 
   2   3  10       40.44       42.50      2.01 o 
   3   3  10        3.20        4.59      1.34 o 
   4   3  10       91.17       93.86      4.92 o 
   5   3  10       86.61       84.19      4.94 o 
  -9   4  10      190.70      183.77      8.10 o 
  -8   4  10      137.52      139.97      6.34 o 
  -7   4  10       14.85       18.49      2.27 o 
  -6   4  10       29.24       30.97      2.28 o 
  -5   4  10       36.62       43.29      2.49 o 
  -4   4  10        0.96        1.71      1.07 o 
  -3   4  10      141.98      132.90      3.74 o 
  -2   4  10       25.57       18.30      1.34 o 
  -1   4  10      331.97      341.69      7.16 o 
   0   4  10      538.97      525.39     19.37 o 
   1   4  10        8.66       11.99      1.25 o 
   2   4  10       22.43       23.12      1.57 o 
   3   4  10       58.77       52.38      2.99 o 
   4   4  10        3.87        1.96      1.25 o 
   5   4  10       29.68       25.37      2.93 o 
  -8   5  10       47.75       55.53      3.73 o 
  -7   5  10       32.19       35.24      2.54 o 
  -6   5  10       39.60       42.79      2.44 o 
  -5   5  10       12.22       12.36      1.54 o 
  -4   5  10       94.75       85.92      3.41 o 
  -3   5  10        4.21        4.40      1.67 o 
  -2   5  10       30.32       33.13      2.11 o 
  -1   5  10       28.22       24.68      1.33 o 
   0   5  10      154.56      154.12      4.22 o 
   1   5  10      167.38      165.07      4.78 o 
   2   5  10        2.70        3.84      0.99 o 
   3   5  10       17.25       18.85      1.53 o 
   4   5  10        0.06        1.19      1.56 o 
  -8   6  10       18.05       21.68      2.37 o 
  -7   6  10       48.44       48.51      3.27 o 
  -6   6  10        4.45        5.80      1.46 o 
  -5   6  10       77.49       89.49      3.89 o 
  -4   6  10       13.63       13.95      1.75 o 
  -3   6  10       62.16       62.04      2.45 o 
  -2   6  10       24.02       20.93      2.25 o 
  -1   6  10       23.94       25.40      1.34 o 
   0   6  10        0.27       -0.86      0.97 o 
   1   6  10      148.29      162.16      5.78 o 
   2   6  10      188.57      192.90      7.01 o 
   3   6  10        0.80       -0.83      1.16 o 
   4   6  10       16.74       16.81      2.74 o 
  -7   7  10        0.22       -1.23      1.45 o 
  -6   7  10      113.23      113.40      4.97 o 
  -5   7  10        9.79       13.22      1.71 o 
  -4   7  10       18.87       22.95      1.74 o 
  -3   7  10        6.06        9.13      1.21 o 
  -2   7  10        4.35        7.33      1.41 o 
  -1   7  10        4.22        5.90      1.18 o 
   0   7  10       34.30       38.44      2.40 o 
   1   7  10        6.51        6.13      1.94 o 
   2   7  10       59.87       58.16      3.24 o 
   3   7  10       52.55       47.78      3.84 o 
  -6   8  10        8.42        9.04      1.98 o 
  -5   8  10       45.63       41.53      3.46 o 
  -4   8  10       27.53       27.77      2.83 o 
  -3   8  10        1.90        2.32      1.36 o 
  -2   8  10        5.52        5.99      1.26 o 
  -1   8  10       42.84       44.40      2.30 o 
   0   8  10        8.55        8.16      2.27 o 
   1   8  10        6.60       13.99      3.19 o 
   2   8  10        0.01       -0.31      1.28 o 
   3   8  10       33.28       33.80      3.86 o 
  -5   9  10       30.44       36.06      4.70 o 
  -4   9  10       25.67       26.84      2.72 o 
  -3   9  10       10.37       15.61      1.93 o 
  -2   9  10       14.71       14.07      1.77 o 
  -1   9  10        2.89        2.96      1.29 o 
   0   9  10        2.62        3.63      1.51 o 
   1   9  10        1.64       -0.01      1.16 o 
  -3  10  10        7.62        7.36      3.59 o 
  -2  10  10       51.36       49.84      5.51 o 
  -1  10  10        6.48        4.09      3.18 o 
  -9   1  11        1.80        4.37      2.81 o 
  -8   1  11        0.07       -0.69      1.32 o 
  -7   1  11        0.02       -1.06      1.24 o 
  -6   1  11        2.93        1.20      1.28 o 
  -5   1  11        0.60        2.28      1.40 o 
  -4   1  11        1.55        2.19      1.09 o 
  -3   1  11        5.89        4.32      1.19 o 
  -2   1  11        1.00        0.81      0.83 o 
  -1   1  11        6.76        4.52      0.88 o 
   0   1  11       91.93       86.62      2.57 o 
   1   1  11       61.80       52.96      2.07 o 
   2   1  11       14.41       14.05      1.60 o 
   3   1  11       46.96       49.87      2.82 o 
   4   1  11        7.88       10.07      1.65 o 
   5   1  11        0.26        0.28      1.63 o 
  -9   2  11        0.41        0.87      1.64 o 
  -8   2  11        0.14        1.73      1.52 o 
  -7   2  11        0.60       -0.38      1.35 o 
  -6   2  11       16.60       17.54      2.14 o 
  -5   2  11        6.80        3.88      1.32 o 
  -4   2  11        0.12        2.62      1.02 o 
  -3   2  11       81.67       82.68      3.08 o 
  -2   2  11      140.02      134.72      3.25 o 
  -1   2  11      142.14      126.51      3.59 o 
   0   2  11        3.72        3.03      1.11 o 
   1   2  11        0.00       -0.32      0.68 o 
   2   2  11        0.38        3.06      1.25 o 
   3   2  11        0.97        1.87      1.29 o 
   4   2  11       29.26       28.52      2.35 o 
  -8   3  11        2.50        6.32      1.95 o 
  -7   3  11        3.71        3.97      1.62 o 
  -6   3  11        0.00        1.85      1.24 o 
  -5   3  11       15.43       14.70      1.59 o 
  -4   3  11        0.09        3.83      1.21 o 
  -3   3  11       59.91       51.24      2.63 o 
  -2   3  11       56.12       50.91      1.87 o 
  -1   3  11       19.03       20.06      1.41 o 
   0   3  11       10.72       17.11      1.47 o 
   1   3  11        7.47        9.08      1.09 o 
   2   3  11       54.26       59.77      3.14 o 
   3   3  11        1.39        4.08      2.35 o 
   4   3  11        7.90       10.38      1.82 o 
  -8   4  11        1.16       -0.14      1.56 o 
  -7   4  11        5.23        4.46      1.51 o 
  -6   4  11        2.18        3.96      1.43 o 
  -5   4  11        7.86        8.78      1.46 o 
  -4   4  11       26.16       27.34      1.98 o 
  -3   4  11      232.60      210.11      6.56 o 
  -2   4  11       18.74       22.56      1.28 o 
  -1   4  11        9.15       10.42      1.06 o 
   0   4  11       49.46       44.32      3.11 o 
   1   4  11       21.75       25.36      1.66 o 
   2   4  11        1.09        2.33      2.41 o 
   3   4  11       51.45       55.81      3.15 o 
   4   4  11       17.53       21.71      2.68 o 
  -8   5  11        3.89        5.05      1.98 o 
  -7   5  11        7.06        6.42      1.66 o 
  -6   5  11        1.14        0.93      1.07 o 
  -5   5  11       47.22       42.34      2.50 o 
  -4   5  11       55.81       44.68      2.56 o 
  -3   5  11        0.89        2.98      1.66 o 
  -2   5  11        0.02        2.04      0.77 o 
  -1   5  11       23.30       21.92      1.38 o 
   0   5  11       25.64       27.71      2.83 o 
   1   5  11        8.78        7.66      1.21 o 
   2   5  11       23.06       20.78      2.22 o 
   3   5  11       32.04       30.17      3.49 o 
  -7   6  11        8.90        7.05      1.71 o 
  -6   6  11       34.50       40.44      2.66 o 
  -5   6  11       51.07       41.65      2.61 o 
  -4   6  11        1.63        2.43      1.16 o 
  -3   6  11       11.28       10.50      1.35 o 
  -2   6  11       56.28       53.38      2.27 o 
  -1   6  11        5.21        8.26      1.11 o 
   0   6  11       17.43       18.65      1.96 o 
   1   6  11        6.88        8.09      1.63 o 
   2   6  11        6.15        4.55      2.51 o 
   3   6  11       77.98       83.82      5.28 o 
  -6   7  11       30.62       33.87      2.77 o 
  -5   7  11       10.14       11.24      2.43 o 
  -4   7  11        1.49        4.22      1.16 o 
  -3   7  11       39.16       35.95      2.80 o 
  -2   7  11        0.30       -0.12      0.93 o 
  -1   7  11       12.17        9.52      2.04 o 
   0   7  11        2.95        2.30      1.24 o 
   1   7  11       18.53       24.71      2.19 o 
   2   7  11       49.01       57.13      3.59 o 
  -5   8  11        0.00       -0.37      1.27 o 
  -4   8  11       31.55       31.28      2.86 o 
  -3   8  11        7.97        5.56      1.54 o 
  -2   8  11       28.48       25.99      2.10 o 
  -1   8  11        0.03       -1.51      1.51 o 
   0   8  11       19.91       20.08      2.31 o 
   1   8  11        9.49       12.63      2.14 o 
  -4   9  11        1.73        2.74      1.70 o 
  -3   9  11       45.27       41.54      3.13 o 
  -2   9  11        0.44        3.03      2.53 o 
  -1   9  11       21.42       25.74      2.82 o 
   0   9  11        6.52        4.53      1.79 o 
  -8   0  12        0.70       12.93      5.05 o 
  -7   0  12      169.62      168.64     13.11 o 
  -6   0  12       27.92       29.07      3.37 o 
  -5   0  12       68.59       70.24      4.56 o 
  -4   0  12        0.19       -0.80      1.61 o 
  -3   0  12       65.28       74.34      4.24 o 
  -2   0  12      157.67      145.53      6.70 o 
  -1   0  12       10.74       13.48      1.94 o 
   0   0  12       61.66       71.81      3.49 o 
   1   0  12      238.31      216.10     10.13 o 
   2   0  12       56.08       53.83      5.81 o 
   3   0  12       18.65       18.97      4.09 o 
   4   0  12        3.63        5.20      2.43 o 
  -8   1  12       68.67       71.42      4.50 o 
  -7   1  12        0.09        3.96      1.57 o 
  -6   1  12       59.09       60.84      3.21 o 
  -5   1  12       43.03       38.14      2.34 o 
  -4   1  12       39.80       41.30      2.54 o 
  -3   1  12      160.03      154.78      5.11 o 
  -2   1  12       93.07      103.60      3.75 o 
  -1   1  12      124.99      131.66      3.84 o 
   0   1  12      160.83      152.60      4.07 o 
   1   1  12       46.93       40.32      3.03 o 
   2   1  12       60.25       54.29      3.00 o 
   3   1  12       52.39       51.56      3.29 o 
   4   1  12       29.30       30.86      2.70 o 
  -8   2  12        2.21        4.38      1.72 o 
  -7   2  12       65.65       69.19      3.96 o 
  -6   2  12        0.01        0.89      1.51 o 
  -5   2  12      196.64      198.67      8.03 o 
  -4   2  12       52.98       54.06      2.83 o 
  -3   2  12       11.89       18.24      2.71 o 
  -2   2  12       20.69       19.67      1.68 o 
  -1   2  12      142.06      139.50      4.12 o 
   0   2  12      130.45      124.87      4.69 o 
   1   2  12       60.83       62.79      3.24 o 
   2   2  12        1.94        3.69      1.59 o 
   3   2  12       69.22       56.09      3.38 o 
  -8   3  12       28.96       28.51      2.75 o 
  -7   3  12        1.28        2.39      1.57 o 
  -6   3  12       91.95      100.27      4.57 o 
  -5   3  12        5.80        7.23      1.94 o 
  -4   3  12       60.06       58.38      3.40 o 
  -3   3  12       51.16       51.70      2.43 o 
  -2   3  12       80.43       74.41      3.06 o 
  -1   3  12       80.22       73.61      2.48 o 
   0   3  12       97.01      110.25      4.25 o 
   1   3  12       20.32       18.25      1.60 o 
   2   3  12       56.05       60.57      3.29 o 
   3   3  12       33.93       36.89      2.89 o 
  -7   4  12       41.50       50.23      3.19 o 
  -6   4  12        7.48        5.59      1.42 o 
  -5   4  12       59.05       64.18      3.23 o 
  -4   4  12        0.10       -0.08      0.90 o 
  -3   4  12      195.59      188.91      6.16 o 
  -2   4  12       86.60       77.33      3.46 o 
  -1   4  12       42.86       45.12      2.01 o 
   0   4  12        4.50        3.51      1.11 o 
   1   4  12      113.88      111.38      3.98 o 
   2   4  12       38.18       38.42      2.54 o 
   3   4  12        0.61        1.64      1.72 o 
  -7   5  12       28.77       27.32      2.77 o 
  -6   5  12       13.72       14.57      2.00 o 
  -5   5  12        7.61       10.23      1.55 o 
  -4   5  12      100.58       98.81      4.18 o 
  -3   5  12       10.98       10.10      1.53 o 
  -2   5  12      104.72      100.62      3.99 o 
  -1   5  12       14.78       12.55      1.42 o 
   0   5  12       75.31       76.55      3.11 o 
   1   5  12       10.67       15.85      1.58 o 
   2   5  12        2.31        0.05      1.37 o 
  -6   6  12        9.81       12.65      1.97 o 
  -5   6  12       36.87       37.17      2.49 o 
  -4   6  12        3.01        4.68      1.63 o 
  -3   6  12       55.19       60.96      3.31 o 
  -2   6  12        0.20        2.91      1.18 o 
  -1   6  12      152.85      169.75      7.49 o 
   0   6  12       54.31       58.33      4.70 o 
   1   6  12        2.69        6.87      2.11 o 
   2   6  12        0.67        4.09      3.27 o 
  -5   7  12       31.61       31.41      2.82 o 
  -4   7  12       10.42       13.73      2.50 o 
  -3   7  12        5.05        7.65      1.86 o 
  -2   7  12      110.36      110.74      7.00 o 
  -1   7  12        5.05        6.05      1.76 o 
   0   7  12       24.52       23.65      2.52 o 
   1   7  12        0.30        1.82      1.30 o 
  -4   8  12       18.23       20.10      2.56 o 
  -3   8  12       23.26       22.82      3.13 o 
  -2   8  12        6.28       12.37      2.85 o 
  -1   8  12       24.20       24.96      3.18 o 
  -7   1  13        0.36        1.40      1.29 o 
  -6   1  13        8.66       10.38      1.66 o 
  -5   1  13        3.82        1.44      1.23 o 
  -4   1  13        0.47        0.84      1.08 o 
  -3   1  13        0.26        0.63      1.22 o 
  -2   1  13       12.37       16.74      1.69 o 
  -1   1  13        7.67        6.77      1.55 o 
   0   1  13        0.00       -1.33      1.33 o 
   1   1  13        5.97        8.00      2.90 o 
   2   1  13        1.98        5.61      1.56 o 
  -7   2  13       31.28       33.09      2.99 o 
  -6   2  13        0.01       -1.35      1.35 o 
  -5   2  13        0.51       -0.38      1.16 o 
  -4   2  13       17.51       18.03      1.92 o 
  -3   2  13       18.67       15.43      1.78 o 
  -2   2  13        0.78        1.37      1.11 o 
  -1   2  13        1.35        1.31      1.02 o 
   0   2  13        8.03        5.58      1.54 o 
   1   2  13        9.89       12.18      1.68 o 
   2   2  13        0.23       -0.34      1.15 o 
  -7   3  13        2.51        4.79      1.68 o 
  -6   3  13       38.90       43.59      3.23 o 
  -5   3  13       23.98       22.71      2.17 o 
  -4   3  13        0.44        3.21      2.04 o 
  -3   3  13        0.42       -0.02      1.11 o 
  -2   3  13        4.22        5.62      1.67 o 
  -1   3  13        0.00        0.08      1.39 o 
   0   3  13       27.19       26.02      2.04 o 
   1   3  13        0.02        1.38      1.59 o 
   2   3  13        2.07        0.48      1.33 o 
  -7   4  13        0.90        0.52      1.38 o 
  -6   4  13        9.24       13.51      2.10 o 
  -5   4  13        1.28        0.85      1.24 o 
  -4   4  13       14.88       17.37      1.86 o 
  -3   4  13        5.92        6.84      1.63 o 
  -2   4  13       14.74       17.14      1.69 o 
  -1   4  13        8.92       10.32      2.91 o 
   0   4  13        0.53        0.00      1.05 o 
   1   4  13       40.70       45.03      3.03 o 
  -6   5  13        4.19        6.13      2.07 o 
  -5   5  13        0.47        0.01      1.20 o 
  -4   5  13       20.59       25.28      2.43 o 
  -3   5  13       24.98       24.55      2.00 o 
  -2   5  13        1.12       -1.09      1.27 o 
  -1   5  13        1.26       -0.02      1.43 o 
   0   5  13       20.64       15.97      2.09 o 
   1   5  13        0.43        1.44      2.00 o 
  -5   6  13       13.42       15.21      2.22 o 
  -4   6  13        0.78        1.96      1.56 o 
  -3   6  13        2.46        1.60      1.65 o 
  -2   6  13       35.54       37.39      5.41 o 
  -1   6  13        3.31       13.94      3.74 o 
   0   6  13        0.01       -1.16      1.64 o 
  -3   7  13        1.15        1.44      1.72 o 
  -2   7  13        4.00        7.50      2.54 o 
  -6   0  14       46.39       40.07      4.09 o 
  -5   0  14      139.86      154.38      9.11 o 
  -4   0  14       26.35       29.36      3.99 o 
  -3   0  14        1.46       -0.74      1.53 o 
  -2   0  14        0.08        1.66      2.22 o 
  -1   0  14      112.28      121.30      9.10 o 
   0   0  14       11.95        8.59      3.23 o 
   1   0  14       34.84       39.42      5.05 o 
  -6   1  14       28.69       29.65      2.52 o 
  -5   1  14        1.89        1.41      1.26 o 
  -4   1  14       51.03       44.45      2.82 o 
  -3   1  14       20.30       18.71      2.00 o 
  -2   1  14       42.83       45.76      3.45 o 
  -1   1  14        2.77        2.18      2.02 o 
   0   1  14       35.31       39.17      3.86 o 
   1   1  14       17.47       12.29      2.32 o 
  -6   2  14        8.18       10.75      1.90 o 
  -5   2  14       10.74       12.65      1.86 o 
  -4   2  14       13.44       16.65      1.75 o 
  -3   2  14      111.48      116.29      4.69 o 
  -2   2  14       45.36       44.20      3.50 o 
  -1   2  14       21.59       19.87      2.20 o 
   0   2  14        0.18       -1.43      1.60 o 
   1   2  14       50.53       51.78      5.05 o 
  -6   3  14       30.13       28.33      2.80 o 
  -5   3  14        5.60        5.90      1.71 o 
  -4   3  14       34.16       33.15      2.59 o 
  -3   3  14        3.88        4.29      1.52 o 
  -2   3  14      118.88      126.50      5.83 o 
  -1   3  14       17.41       18.94      2.08 o 
   0   3  14       20.94       22.31      2.75 o 
  -5   4  14       91.93       92.49      4.65 o 
  -4   4  14       20.69       19.79      2.20 o 
  -3   4  14       20.94       24.68      2.21 o 
  -2   4  14        0.06        0.01      1.09 o 
  -1   4  14      103.52      100.15      5.29 o 
   0   4  14       26.94       22.64      4.04 o 
  -4   5  14       66.74       67.03      3.72 o 
  -3   5  14       12.93       12.23      2.27 o 
  -2   5  14       44.82       44.74      5.86 o 
  -4   1  15       31.79       39.14      3.41 o 
  -3   1  15       21.06       29.69      2.65 o 
  -2   1  15        2.61        3.92      1.89 o 
  -3   2  15       18.70       24.93      2.92 o 
  -2   2  15       18.28       25.58      3.19 o 
                                                 
